# Supplementary material for: Transcriptomic Profiling of Equine and Viral Genes in Peripheral Blood Mononuclear Cells in Horses during Equine Herpesvirus 1 Infection
Source: Pathogens. 2021 Jan 7;10(1):43. doi: 10.3390/pathogens10010043 (PMC7825769; doi:10.3390/pathogens10010043)
Supplement: Supplementary file 1 [file pathogens-10-00043-s001.zip]

Archive with 1 entries (1 files):
- pathogens-1055047-SI.xlsx
