# Supplementary material for: Transcriptomic Profiling of Equine and Viral Genes in Peripheral Blood Mononuclear Cells in Horses during Equine Herpesvirus 1 Infection
Source: Pathogens. 2021 Jan 7;10(1):43. doi: 10.3390/pathogens10010043 (PMC7825769; doi:10.3390/pathogens10010043)
Supplement: Supplementary file 1 [file pathogens-10-00043-s001.zip › pathogens-1055047-SI.xlsx]

## Sheet: DEG SupFig1
ENSEMBL_ID	symbol	baseMean	log2FoldChange	lfcSE	stat	pvalue	padj
ENSECAG00000000001	NA	1927.19	-0.418938	0.113319	-3.69698	0.000218177	0.00214729
ENSECAG00000000010	LRRC58	1805.98	-0.622885	0.129668	-4.8037	1.55758e-06	3.42521e-05
ENSECAG00000000012	PRKX	4521.63	-0.509844	0.126824	-4.0201	5.81746e-05	0.000725199
ENSECAG00000000030	FRA10AC1	859.355	0.328607	0.110873	2.96382	0.00303848	0.0178256
ENSECAG00000000036	MAGED2	1839.36	0.243736	0.0895208	2.72268	0.00647549	0.0324212
ENSECAG00000000096	SLC20A2	327.75	-0.368716	0.120195	-3.06766	0.00215742	0.0136834
ENSECAG00000000099	NDRG4	448.499	-0.591375	0.144872	-4.08207	4.46371e-05	0.000585483
ENSECAG00000000106	TXNDC5	487.309	0.945669	0.232438	4.06848	4.73203e-05	0.000616084
ENSECAG00000000107	BCL2A1	556.058	0.744558	0.152057	4.89657	9.75248e-07	2.28001e-05
ENSECAG00000000122	GDA	591.269	0.918595	0.19024	4.82862	1.37486e-06	3.10538e-05
ENSECAG00000000138	ACVR2A	435.771	-0.450435	0.177864	-2.53247	0.0113263	0.0495665
ENSECAG00000000140	YME1L1	7143.41	-0.291601	0.0710471	-4.10433	4.05486e-05	0.000540929
ENSECAG00000000141	PTCH1	167.09	-0.679427	0.266731	-2.54724	0.0108579	0.0481002
ENSECAG00000000160	COX5A	1042.16	0.450801	0.130337	3.45874	0.000542711	0.00456552
ENSECAG00000000186	DEGS1	4869.03	-0.359697	0.116452	-3.08879	0.00200974	0.0129273
ENSECAG00000000197	TLR3	134.641	1.74445	0.257026	6.78706	1.14441e-11	6.91263e-10
ENSECAG00000000220	STK35	997.372	-0.409573	0.109785	-3.73068	0.000190963	0.00193076
ENSECAG00000000223	AKR1A1	1251.78	0.617824	0.180868	3.41587	0.000635777	0.00515433
ENSECAG00000000224	BCS1L	101.268	0.813035	0.18901	4.30154	1.69612e-05	0.000256955
ENSECAG00000000232	WDFY2	634.855	-0.366111	0.125675	-2.91316	0.00357787	0.0202666
ENSECAG00000000242	AP2M1	4112.22	0.372992	0.0920551	4.05183	5.08187e-05	0.000649634
ENSECAG00000000245	RAB3C	19.8832	2.04976	0.631029	3.24828	0.00116106	0.00832565
ENSECAG00000000248	SERTAD1	1409.55	-1.5421	0.220713	-6.98688	2.81062e-12	1.83984e-10
ENSECAG00000000258	STX11	472.801	0.664616	0.166028	4.00305	6.25323e-05	0.000772
ENSECAG00000000265	CYB5B	2525.04	0.364735	0.101329	3.5995	0.000318832	0.00295408
ENSECAG00000000269	CDC37L1	1425.83	-0.291989	0.111094	-2.62829	0.00858142	0.0403121
ENSECAG00000000281	SHCBP1	210.276	0.992759	0.28467	3.4874	0.000487742	0.00420103
ENSECAG00000000284	ENSECAG00000000284	885.86	2.91808	0.159709	18.2713	1.402e-74	1.09621e-71
ENSECAG00000000294	ZMYM3	1278.48	0.285218	0.106414	2.68027	0.00735632	0.0357874
ENSECAG00000000299	LRRC8E	9.47222	1.78796	0.581873	3.07277	0.00212078	0.0134693
ENSECAG00000000302	PMM1	2865.41	-0.368667	0.114745	-3.21292	0.00131391	0.00921377
ENSECAG00000000303	SLC2A1	968.984	-0.612465	0.150279	-4.07553	4.59092e-05	0.000599931
ENSECAG00000000314	SART3	3089.27	-0.3653	0.0792477	-4.6096	4.03443e-06	7.68905e-05
ENSECAG00000000319	SRP14	2671.64	0.45458	0.0823436	5.52053	3.37983e-08	1.15456e-06
ENSECAG00000000327	RNF181	862.565	0.388575	0.114463	3.39475	0.000686901	0.00549286
ENSECAG00000000329	C20H6orf62	6718.01	0.359647	0.08365	4.29942	1.71245e-05	0.000258873
ENSECAG00000000348	EIF2AK4	4544.32	-0.215934	0.0826308	-2.61323	0.00896898	0.0416324
ENSECAG00000000354	PLK2	5338.44	-1.73286	0.243143	-7.12691	1.02644e-12	7.0127e-11
ENSECAG00000000364	PIN4	236.37	0.898455	0.203177	4.42203	9.77786e-06	0.000163826
ENSECAG00000000370	RPS11	70544	-0.216325	0.0754532	-2.86701	0.00414364	0.0229236
ENSECAG00000000375	SNU13	3702.08	-0.227269	0.0891122	-2.55037	0.0107608	0.0478959
ENSECAG00000000382	CLEC2B	1677.6	0.568062	0.136608	4.15832	3.20591e-05	0.00044192
ENSECAG00000000384	ERP29	1284.9	0.537243	0.130594	4.11385	3.8911e-05	0.000523049
ENSECAG00000000390	ZNF250	422.821	-0.584915	0.151741	-3.85469	0.000115876	0.00128009
ENSECAG00000000397	SDHA	5218.56	0.221247	0.0743469	2.97587	0.0029216	0.0172333
ENSECAG00000000404	FKBP9	58.1017	-0.629646	0.240978	-2.61288	0.00897822	0.0416478
ENSECAG00000000407	MTMR6	1456.47	-0.232075	0.0913116	-2.54157	0.0110356	0.0486792
ENSECAG00000000413	DCAF6	3180.26	-0.242503	0.0654145	-3.70717	0.000209589	0.00207875
ENSECAG00000000419	ENSECAG00000000419	11207.6	0.449523	0.112565	3.99345	6.51178e-05	0.000796236
ENSECAG00000000426	CENPL	96.644	0.782599	0.282115	2.77404	0.00553642	0.0288126
ENSECAG00000000442	DBNDD2	302.39	0.404212	0.147569	2.73913	0.00616018	0.0312089
ENSECAG00000000453	GCFC2	1055.03	-0.365932	0.10733	-3.40942	0.000651019	0.0052688
ENSECAG00000000454	ENSECAG00000000454	173.078	0.712676	0.256916	2.77397	0.00553774	0.0288126
ENSECAG00000000458	LTBR	442.053	0.89873	0.26604	3.37818	0.00072968	0.00577601
ENSECAG00000000462	ZC3H12C	542.71	1.54251	0.340934	4.52435	6.05826e-06	0.000108755
ENSECAG00000000465	PTPN6	6117.27	0.4593	0.130726	3.51346	0.000442304	0.00389061
ENSECAG00000000470	NRROS	1118.62	0.437911	0.101563	4.31174	1.61978e-05	0.0002473
ENSECAG00000000471	KIF1BP	413.931	-0.315039	0.11991	-2.6273	0.00860657	0.0404032
ENSECAG00000000473	ATAD1	2441.8	0.668872	0.0947944	7.05603	1.71326e-12	1.15371e-10
ENSECAG00000000475	DNAH1	1043.59	-0.60414	0.176557	-3.42179	0.00062211	0.00507569
ENSECAG00000000500	IFI6	2106.92	3.08777	0.170494	18.1107	2.62537e-73	1.84747e-70
ENSECAG00000000501	UNC5CL	23.8965	1.37492	0.499312	2.75363	0.00589377	0.0301742
ENSECAG00000000505	ENSECAG00000000505	234.702	1.16651	0.376685	3.09679	0.0019563	0.0126588
ENSECAG00000000508	ENSECAG00000000508	304.792	0.39815	0.149361	2.6657	0.00768286	0.0369066
ENSECAG00000000511	CFL2	204.606	0.414391	0.133273	3.10934	0.00187508	0.0122332
ENSECAG00000000513	PRELID3B	1553.84	-0.367336	0.131424	-2.79506	0.00518906	0.0274449
ENSECAG00000000520	STK17B	41074	-0.502406	0.130689	-3.8443	0.000120897	0.00132619
ENSECAG00000000532	EPS8L1	28.6571	1.46535	0.418687	3.49987	0.000465478	0.00404142
ENSECAG00000000540	CCDC174	5677.61	-0.350625	0.094248	-3.72024	0.000199032	0.00198806
ENSECAG00000000544	HECW2	123.345	-1.11505	0.218876	-5.09444	3.49778e-07	9.18427e-06
ENSECAG00000000545	RUVBL1	1372.36	0.390771	0.092395	4.22935	2.34369e-05	0.000336582
ENSECAG00000000546	CCDC62	668.242	-0.366436	0.104781	-3.49716	0.000470234	0.00406591
ENSECAG00000000548	ENSECAG00000000548	31735.6	0.542621	0.144508	3.75496	0.000173372	0.00178105
ENSECAG00000000556	POLR2D	335.382	0.464376	0.137985	3.3654	0.000764329	0.00598618
ENSECAG00000000558	KIF5B	13794.3	-0.506859	0.10992	-4.61117	4.00405e-06	7.65369e-05
ENSECAG00000000583	C4H7orf57	12.0569	-2.70866	0.880661	-3.07571	0.00210004	0.0133801
ENSECAG00000000602	ENSECAG00000000602	157.121	0.585545	0.188964	3.09871	0.00194364	0.0125953
ENSECAG00000000606	MED18	179.999	0.394801	0.155448	2.53977	0.0110927	0.048848
ENSECAG00000000607	TRIB3	225.816	-0.883291	0.221428	-3.98906	6.63366e-05	0.000806933
ENSECAG00000000608	CAPRIN2	1139.79	-0.337305	0.0990983	-3.40374	0.000664698	0.00536408
ENSECAG00000000626	PDPK1	1204.05	-0.294494	0.109264	-2.69525	0.00703355	0.0346969
ENSECAG00000000638	SEL1L3	10838.8	-0.238607	0.0866791	-2.75277	0.00590941	0.0302268
ENSECAG00000000642	SFPQ	23034.2	-0.674881	0.152984	-4.41145	1.02679e-05	0.000170413
ENSECAG00000000648	LCORL	4215.44	-0.520288	0.139063	-3.74139	0.000183007	0.00185833
ENSECAG00000000658	GPNMB	103.069	-1.73062	0.514785	-3.36184	0.000774253	0.0060538
ENSECAG00000000685	B2M	177064	0.410087	0.0729375	5.62244	1.88276e-08	6.70836e-07
ENSECAG00000000690	MLH1	762.432	0.475681	0.111401	4.26999	1.95481e-05	0.000289905
ENSECAG00000000701	FN1	202.433	-3.96181	0.420863	-9.41353	4.79739e-21	6.25171e-19
ENSECAG00000000703	OXSM	217.731	1.01104	0.146255	6.91285	4.75026e-12	3.02512e-10
ENSECAG00000000733	C8H18orf21	697.033	0.306922	0.102411	2.99697	0.00272675	0.0163303
ENSECAG00000000735	MKNK1	936.929	0.421619	0.0954666	4.4164	1.0036e-05	0.000167354
ENSECAG00000000743	PRUNE1	326.45	0.45357	0.172166	2.63449	0.0084263	0.0397255
ENSECAG00000000749	DLD	1897.6	0.438193	0.0933621	4.69347	2.68605e-06	5.47877e-05
ENSECAG00000000763	CSRNP1	19331.7	-0.998168	0.150838	-6.6175	3.65314e-11	2.10714e-09
ENSECAG00000000775	ENSECAG00000000775	1099.16	0.705874	0.114373	6.17168	6.75697e-10	3.12427e-08
ENSECAG00000000780	KCTD3	1095.45	-0.382842	0.102041	-3.75186	0.000175527	0.00180055
ENSECAG00000000792	LUC7L	4482.27	-0.702116	0.0932797	-7.527	5.19176e-14	4.08205e-12
ENSECAG00000000809	QARS	17366.5	-0.219528	0.0703814	-3.11913	0.00181389	0.0119293
ENSECAG00000000816	AMPD3	907.474	0.997635	0.113532	8.78728	1.53218e-18	1.69795e-16
ENSECAG00000000852	SGIP1	113.613	-0.614526	0.187522	-3.27709	0.00104885	0.00769628
ENSECAG00000000859	HEXIM1	5123.75	-1.1636	0.159265	-7.30607	2.75071e-13	2.02688e-11
ENSECAG00000000860	CSF1R	6957.2	0.691798	0.21931	3.15443	0.00160813	0.0108864
ENSECAG00000000883	ENSECAG00000000883	4406.03	-0.31066	0.111714	-2.78085	0.00542159	0.0283973
ENSECAG00000000891	LATS1	2162.8	-0.24988	0.0881103	-2.83599	0.00456839	0.02471
ENSECAG00000000910	ENSECAG00000000910	4498.88	0.605291	0.115339	5.24792	1.53829e-07	4.52927e-06
ENSECAG00000000934	PCNX1	6345.76	-0.368049	0.14025	-2.62423	0.00868451	0.0406526
ENSECAG00000000940	CRY2	2112.3	-1.02805	0.250472	-4.10444	4.05303e-05	0.000540929
ENSECAG00000000965	ATG2B	9284.45	-0.395912	0.103302	-3.83259	0.000126802	0.00137747
ENSECAG00000000966	ENSECAG00000000966	79.8338	-0.511974	0.200449	-2.55413	0.0106453	0.0475324
ENSECAG00000000968	ENSECAG00000000968	114.604	0.709962	0.205804	3.4497	0.00056121	0.00469421
ENSECAG00000000971	SUCO	8156.89	-0.738044	0.160443	-4.60005	4.22396e-06	7.98489e-05
ENSECAG00000000974	ADAR	7166.03	1.02611	0.130326	7.87339	3.45157e-15	3.01723e-13
ENSECAG00000000987	PSMB3	1381.55	0.378341	0.100575	3.76178	0.000168706	0.00174074
ENSECAG00000001021	ARL4D	183.231	-1.95725	0.36778	-5.3218	1.02743e-07	3.15931e-06
ENSECAG00000001041	CENPN	32.087	0.983853	0.345588	2.8469	0.00441477	0.0240827
ENSECAG00000001042	PHF1	5600.05	-0.247066	0.0808037	-3.05761	0.00223108	0.0140149
ENSECAG00000001048	ENSECAG00000001048	9960.99	-0.380823	0.0823702	-4.62331	3.77658e-06	7.28104e-05
ENSECAG00000001086	TMEM187	22.9638	1.40593	0.463176	3.03541	0.00240208	0.0148732
ENSECAG00000001110	ENSECAG00000001110	2443.51	-0.446024	0.142449	-3.13111	0.00174147	0.0115393
ENSECAG00000001159	FOXS1	204.624	1.61548	0.282325	5.72208	1.05229e-08	4.00269e-07
ENSECAG00000001164	TTC28	418.644	-0.671426	0.149428	-4.49329	7.01298e-06	0.000122915
ENSECAG00000001174	TNF	436.653	-0.995342	0.255132	-3.90128	9.56872e-05	0.00108868
ENSECAG00000001187	PRCC	1806.34	-0.282034	0.0942932	-2.99104	0.00278033	0.0165857
ENSECAG00000001192	TOB2	1865.16	-1.33145	0.156106	-8.52917	1.47406e-17	1.49251e-15
ENSECAG00000001249	SOCS3	208.927	0.64634	0.179629	3.59819	0.000320439	0.00296506
ENSECAG00000001262	DISC1	946.05	0.309691	0.102435	3.02331	0.0025003	0.0153318
ENSECAG00000001299	ZNF623	271.315	0.347764	0.135156	2.57305	0.0100807	0.0456926
ENSECAG00000001300	ENSECAG00000001300	135.268	0.616709	0.190568	3.23617	0.00121146	0.00861985
ENSECAG00000001317	MYADM	3616.58	-0.547805	0.131333	-4.17113	3.03097e-05	0.00042152
ENSECAG00000001324	ISG15	3466.84	2.84156	0.254077	11.1838	4.89364e-29	9.839e-27
ENSECAG00000001359	MAU2	3388.29	-0.424205	0.0966395	-4.38956	1.13579e-05	0.000185933
ENSECAG00000001360	AIFM1	669.445	0.51735	0.139456	3.70976	0.000207455	0.0020605
ENSECAG00000001385	ZBED4	8455.42	-0.360609	0.130956	-2.75366	0.00589328	0.0301742
ENSECAG00000001399	SAMD9	13491.2	2.49964	0.117762	21.2262	5.46913e-100	9.62157e-97
ENSECAG00000001445	CHD7	8507.5	-0.309091	0.112244	-2.75374	0.00589194	0.0301742
ENSECAG00000001455	ENSECAG00000001455	120.595	-0.462654	0.182587	-2.53388	0.0112806	0.0494437
ENSECAG00000001481	SAMD9L	10313.7	4.20738	0.267926	15.7035	1.43106e-55	5.3002e-53
ENSECAG00000001488	GPR171	799.66	-0.511693	0.19119	-2.67636	0.00744269	0.0360953
ENSECAG00000001495	CCDC86	281.069	0.737786	0.186226	3.96178	7.43922e-05	0.000888037
ENSECAG00000001514	ENSECAG00000001514	904.043	1.82436	0.208163	8.76407	1.8832e-18	2.07063e-16
ENSECAG00000001533	TRMT10C	89.4034	0.66214	0.202553	3.26897	0.0010794	0.00787529
ENSECAG00000001554	P2RY14	174.779	1.33607	0.36111	3.69989	0.00021569	0.00213026
ENSECAG00000001555	ENSECAG00000001555	7.81582	4.29548	1.04578	4.10746	4.00035e-05	0.000535895
ENSECAG00000001584	ENSECAG00000001584	567.965	0.919201	0.190347	4.82909	1.37161e-06	3.10538e-05
ENSECAG00000001598	IFI35	3238.73	1.97671	0.123529	16.0021	1.23632e-57	4.83334e-55
ENSECAG00000001599	RPS12	64515.8	-0.337984	0.104183	-3.24413	0.00117811	0.00843374
ENSECAG00000001640	P2RY13	96.7258	1.2257	0.256345	4.78144	1.74044e-06	3.76846e-05
ENSECAG00000001643	KCNJ11	8.34484	1.92171	0.671084	2.86359	0.00418874	0.0231004
ENSECAG00000001645	FAM53C	691.039	-0.844659	0.199166	-4.24098	2.22542e-05	0.000323894
ENSECAG00000001757	CAMLG	2648.66	-0.262401	0.0936102	-2.80313	0.00506095	0.0269496
ENSECAG00000001774	MYD88	1258.85	0.744765	0.119346	6.24037	4.36548e-10	2.06174e-08
ENSECAG00000001856	JRKL	516.685	0.571098	0.146737	3.89198	9.94289e-05	0.00112308
ENSECAG00000001892	PRPF38B	7500.96	-0.180946	0.0669854	-2.70127	0.00690742	0.0342548
ENSECAG00000001899	CPNE1	3651.75	0.490963	0.080955	6.06464	1.32248e-09	5.81645e-08
ENSECAG00000001923	ENSECAG00000001923	1241.18	0.685707	0.0979731	6.99892	2.57937e-12	1.70432e-10
ENSECAG00000001926	FBXO31	6539.37	-0.525753	0.191567	-2.74449	0.00606051	0.0308038
ENSECAG00000001958	TLR6	418.411	0.706799	0.184896	3.82269	0.000132006	0.00142038
ENSECAG00000002018	MACO1	1538.67	-0.460042	0.126419	-3.63904	0.000273661	0.00257281
ENSECAG00000002048	MOGS	478.973	0.654389	0.154395	4.2384	2.25114e-05	0.000326624
ENSECAG00000002063	C18H2orf76	44.5789	0.750272	0.255533	2.93611	0.00332359	0.0191536
ENSECAG00000002072	TDG	1041.81	0.658769	0.121022	5.44338	5.22784e-08	1.71908e-06
ENSECAG00000002088	ATP5MF	844.396	0.345828	0.105976	3.26327	0.00110134	0.00799396
ENSECAG00000002111	ITIH4	109.81	-0.866472	0.192969	-4.49021	7.11542e-06	0.000124092
ENSECAG00000002133	GPRIN1	200.339	0.478666	0.180429	2.65294	0.00797951	0.0379831
ENSECAG00000002165	ENSECAG00000002165	492.741	0.603164	0.230838	2.61293	0.00897692	0.0416478
ENSECAG00000002193	ENSECAG00000002193	2602.92	-0.364508	0.0985516	-3.69865	0.000216751	0.00213624
ENSECAG00000002212	FOXO1	4120.57	-0.853676	0.128689	-6.63362	3.27561e-11	1.89716e-09
ENSECAG00000002225	SLC6A9	22.0644	1.60547	0.385519	4.16445	3.12098e-05	0.000432755
ENSECAG00000002235	SCFD2	821.795	0.508329	0.0954628	5.32489	1.01012e-07	3.11765e-06
ENSECAG00000002257	CXHXorf21	385.707	0.939396	0.225562	4.16469	3.11772e-05	0.000432729
ENSECAG00000002280	ENSECAG00000002280	3819.29	-0.299726	0.108912	-2.752	0.00592332	0.0302713
ENSECAG00000002284	C4H7orf25	329.339	0.375176	0.114224	3.28456	0.00102141	0.007562
ENSECAG00000002317	ENSECAG00000002317	112.8	0.870043	0.309429	2.81177	0.00492699	0.026356
ENSECAG00000002320	STAMBP	530.722	0.463995	0.120033	3.86556	0.000110836	0.00123216
ENSECAG00000002321	SEC24A	5757.29	-0.658604	0.239701	-2.7476	0.00600323	0.030583
ENSECAG00000002357	RPP25L	486.742	0.522848	0.206278	2.53467	0.0112553	0.0493788
ENSECAG00000002378	CHCHD4	88.2161	0.695935	0.259534	2.68148	0.00732968	0.0356948
ENSECAG00000002380	RAB35	1466.37	-0.381072	0.0951635	-4.0044	6.21755e-05	0.000768269
ENSECAG00000002437	NFIL3	3629.88	-0.472356	0.146851	-3.21656	0.00129739	0.00912061
ENSECAG00000002456	RMI1	138.727	0.632256	0.1975	3.2013	0.0013681	0.00955563
ENSECAG00000002490	RNF144B	186.177	0.7213	0.174954	4.12279	3.74304e-05	0.000505562
ENSECAG00000002508	DENND2D	1855.78	0.360372	0.119435	3.01731	0.00255028	0.0155447
ENSECAG00000002513	ERCC6L	111.249	1.32664	0.259421	5.11385	3.15665e-07	8.43012e-06
ENSECAG00000002520	SLC45A4	1516.23	-0.627535	0.208596	-3.00837	0.00262655	0.0158942
ENSECAG00000002521	CNP	3374.99	0.575888	0.0737416	7.80954	5.73975e-15	4.86634e-13
ENSECAG00000002540	ENSECAG00000002540	223.249	0.624583	0.158104	3.95045	7.80054e-05	0.000918985
ENSECAG00000002544	PCBP1	9490.09	0.616278	0.118726	5.19077	2.09426e-07	5.87374e-06
ENSECAG00000002635	ZADH2	387.705	0.555521	0.157681	3.52307	0.000426583	0.00378069
ENSECAG00000002668	RHOB	3242.12	-1.02773	0.252141	-4.076	4.58173e-05	0.000599286
ENSECAG00000002676	SMARCA5	32013.3	-0.77476	0.181685	-4.26429	2.00537e-05	0.000296777
ENSECAG00000002691	RSBN1L	4552.31	-0.606417	0.138658	-4.37346	1.22294e-05	0.000197156
ENSECAG00000002700	TCEAL1	636.533	-0.884258	0.230672	-3.8334	0.000126384	0.00137566
ENSECAG00000002716	KDM7A	4101.81	-0.630983	0.192486	-3.27806	0.00104522	0.0076805
ENSECAG00000002746	BRAF	2526.74	-0.695908	0.200459	-3.47156	0.000517437	0.00440823
ENSECAG00000002783	VEZT	896.067	-0.315586	0.120633	-2.61608	0.00889466	0.0414103
ENSECAG00000002814	TOB1	6136.11	-1.34269	0.213565	-6.28705	3.23554e-10	1.56484e-08
ENSECAG00000002816	PIAS2	2039.12	-0.347341	0.0856802	-4.05392	5.03661e-05	0.000646174
ENSECAG00000002856	USP39	1535.58	0.540509	0.094848	5.69868	1.20737e-08	4.48353e-07
ENSECAG00000002892	TIMELESS	506.043	0.630502	0.138919	4.53863	5.66216e-06	0.000103358
ENSECAG00000002936	WDR89	630.459	0.290307	0.0974779	2.97818	0.00289965	0.0171254
ENSECAG00000002971	LAG3	1024.21	1.06279	0.112923	9.41161	4.88581e-21	6.30852e-19
ENSECAG00000002977	SLC25A53	85.6881	-0.628331	0.200087	-3.14029	0.0016878	0.0112793
ENSECAG00000003033	KCNA5	18.2298	1.6146	0.617829	2.61334	0.00896609	0.0416324
ENSECAG00000003034	ZNF22	91.8831	0.873592	0.208353	4.19285	2.7547e-05	0.000388863
ENSECAG00000003049	HILPDA	215.523	-0.865479	0.256514	-3.374	0.000740846	0.00583473
ENSECAG00000003051	SLC30A1	2038.27	0.94406	0.222681	4.23952	2.23995e-05	0.000325336
ENSECAG00000003080	COG3	3703	-0.352838	0.100309	-3.51751	0.000435616	0.00384438
ENSECAG00000003106	C3AR1	21.7885	4.36333	0.875987	4.98105	6.32401e-07	1.56693e-05
ENSECAG00000003118	DOLK	149.464	0.579409	0.185272	3.12734	0.00176398	0.011661
ENSECAG00000003121	ALDOA	12036.6	0.380258	0.120739	3.14942	0.00163596	0.0110113
ENSECAG00000003173	GPR34	32.8188	1.27244	0.354941	3.58493	0.00033717	0.00308367
ENSECAG00000003181	P2RY10	1241.81	1.01476	0.115279	8.80265	1.33623e-18	1.51662e-16
ENSECAG00000003193	BAMBI	180.276	-1.12767	0.24953	-4.51918	6.20806e-06	0.000110879
ENSECAG00000003209	ENSECAG00000003209	80.6489	0.973289	0.211422	4.60354	4.1536e-06	7.8784e-05
ENSECAG00000003235	FANCI	402.034	0.599278	0.128695	4.65656	3.21544e-06	6.41673e-05
ENSECAG00000003238	KIAA1191	4186.99	-0.231086	0.0669593	-3.45114	0.000558222	0.00467366
ENSECAG00000003240	CCR9	142.183	0.680713	0.216829	3.1394	0.00169297	0.0113031
ENSECAG00000003310	LY6E	8153.94	1.68089	0.169304	9.92819	3.13911e-23	4.65051e-21
ENSECAG00000003312	RMDN1	1480.35	-0.207487	0.0805221	-2.57677	0.00997276	0.0452763
ENSECAG00000003315	IRS2	3431.51	-0.522728	0.182719	-2.86083	0.0042254	0.0232844
ENSECAG00000003319	ZNF287	319.016	0.349442	0.136155	2.56651	0.0102729	0.0463269
ENSECAG00000003345	ENSECAG00000003345	29254.1	0.334131	0.126394	2.64357	0.00820362	0.0388485
ENSECAG00000003368	G3BP1	15340.4	-0.371306	0.115247	-3.22184	0.0012737	0.00897203
ENSECAG00000003388	RNF220	4014.2	-0.262268	0.0907286	-2.89068	0.00384406	0.0215286
ENSECAG00000003398	MARCKS	595.791	1.06258	0.288564	3.68232	0.000231122	0.00224332
ENSECAG00000003418	TMEM140	270.255	1.91042	0.267583	7.13955	9.36403e-13	6.42875e-11
ENSECAG00000003428	UBB	52509.5	-0.784348	0.146474	-5.35486	8.56218e-08	2.70796e-06
ENSECAG00000003462	RUNX1	1015.14	-0.321773	0.126612	-2.54141	0.0110405	0.0486792
ENSECAG00000003474	ENSECAG00000003474	1533.14	-0.508589	0.115536	-4.40199	1.07261e-05	0.000176767
ENSECAG00000003494	ENSECAG00000003494	222.001	-0.53042	0.152921	-3.46859	0.000523194	0.0044432
ENSECAG00000003502	ZNF526	155.963	0.564611	0.163319	3.45711	0.000546007	0.00458502
ENSECAG00000003503	DNAJA3	801.886	0.320755	0.0775394	4.13667	3.52378e-05	0.000480558
ENSECAG00000003510	TXNDC9	3833.14	-0.416516	0.129241	-3.22278	0.00126952	0.008947
ENSECAG00000003516	PNRC1	11341.5	-0.440366	0.111913	-3.93489	8.32364e-05	0.000965762
ENSECAG00000003532	ENSECAG00000003532	2040.64	0.467707	0.0974531	4.7993	1.59219e-06	3.48792e-05
ENSECAG00000003551	LRRC6	409.453	-0.616751	0.140212	-4.3987	1.08901e-05	0.00017926
ENSECAG00000003563	ENSECAG00000003563	3194.2	1.8779	0.119204	15.7537	6.47966e-56	2.46472e-53
ENSECAG00000003621	PTRH2	472.805	0.331265	0.114843	2.88452	0.00392016	0.0218767
ENSECAG00000003632	RANBP9	12431.4	-0.624684	0.11125	-5.61515	1.96389e-08	6.94466e-07
ENSECAG00000003634	RHNO1	349.362	0.669609	0.188842	3.54587	0.000391313	0.00351458
ENSECAG00000003636	ERAP1	7027.35	0.573383	0.0828011	6.92481	4.36546e-12	2.80546e-10
ENSECAG00000003681	ENSECAG00000003681	1588.91	-0.335509	0.0843607	-3.97708	6.97676e-05	0.000841396
ENSECAG00000003698	ENSECAG00000003698	90.2328	0.625499	0.214027	2.92252	0.00347214	0.0198243
ENSECAG00000003702	ENSECAG00000003702	145.666	1.1841	0.389519	3.03991	0.00236649	0.0147176
ENSECAG00000003770	CASP2	178.384	0.443185	0.166101	2.66817	0.00762664	0.0367342
ENSECAG00000003774	ENSECAG00000003774	5352.38	1.14195	0.213692	5.34389	9.09749e-08	2.85163e-06
ENSECAG00000003789	RASL11B	59.7785	-1.64682	0.341074	-4.82833	1.37684e-06	3.10538e-05
ENSECAG00000003831	DUSP14	111.409	-0.564917	0.19427	-2.90789	0.00363874	0.0205339
ENSECAG00000003837	CXCR4	84536.1	-1.39955	0.174974	-7.99861	1.2583e-15	1.13522e-13
ENSECAG00000003869	ZC3H7A	12815.4	-0.287838	0.113258	-2.54142	0.0110402	0.0486792
ENSECAG00000003916	ENSECAG00000003916	835.387	0.235004	0.0910371	2.58141	0.00983988	0.0447886
ENSECAG00000003934	ENSECAG00000003934	632.575	0.591555	0.130979	4.5164	6.29011e-06	0.000112201
ENSECAG00000003961	BBS12	65.5221	0.695283	0.259549	2.67881	0.00738849	0.0358695
ENSECAG00000003968	NUP35	789.272	-0.443408	0.116718	-3.79897	0.000145301	0.00153641
ENSECAG00000003995	FAM199X	699.58	-0.282149	0.102762	-2.74566	0.00603886	0.0307188
ENSECAG00000004005	TLNRD1	299.51	0.669223	0.160281	4.17532	2.97572e-05	0.000415068
ENSECAG00000004023	SSBP1	500.7	0.294742	0.0989046	2.98006	0.0028819	0.0170348
ENSECAG00000004050	ENSECAG00000004050	457.019	0.827159	0.239881	3.44821	0.00056432	0.0047163
ENSECAG00000004107	DDIT4	361.576	-0.872029	0.278541	-3.1307	0.00174388	0.0115498
ENSECAG00000004120	ABHD18	533.718	0.433147	0.138027	3.13813	0.00170031	0.0113413
ENSECAG00000004152	USP13	1422.61	-0.656241	0.156849	-4.18391	2.86539e-05	0.000401268
ENSECAG00000004159	BCL9	1926.13	-0.431117	0.163068	-2.64378	0.00819855	0.0388485
ENSECAG00000004162	EVI2B	3820.13	0.542527	0.106197	5.10869	3.244e-07	8.63065e-06
ENSECAG00000004232	AMER1	437.29	0.458845	0.13492	3.40086	0.000671743	0.00540235
ENSECAG00000004246	ZNF16	462.015	0.81294	0.141361	5.75082	8.88128e-09	3.40586e-07
ENSECAG00000004249	FAM117B	4094.94	-0.578845	0.179234	-3.22955	0.00123986	0.00877317
ENSECAG00000004264	VASN	68.044	-1.78892	0.325436	-5.49699	3.86332e-08	1.30389e-06
ENSECAG00000004270	MED7	887.331	0.269801	0.0984616	2.74017	0.00614076	0.0311217
ENSECAG00000004306	ENSECAG00000004306	245.66	0.567049	0.1514	3.74538	0.000180124	0.00183689
ENSECAG00000004349	IFIT5	1342.65	3.02457	0.471673	6.41243	1.43219e-10	7.43786e-09
ENSECAG00000004387	PSEN1	1223.91	0.385491	0.116426	3.31104	0.000929485	0.00698802
ENSECAG00000004415	ENSECAG00000004415	203.576	0.469577	0.168771	2.78234	0.0053969	0.0283101
ENSECAG00000004420	SOS2	1775.89	-0.421069	0.14814	-2.84236	0.00447806	0.0243337
ENSECAG00000004433	ENSECAG00000004433	1348.35	4.4601	0.246093	18.1237	2.0736e-73	1.53599e-70
ENSECAG00000004439	GDPGP1	44.4595	0.752767	0.296242	2.54105	0.011052	0.0486994
ENSECAG00000004442	CX3CR1	123.285	1.36391	0.350598	3.89023	0.000100148	0.00112939
ENSECAG00000004450	ZBTB5	602.701	-0.366252	0.133286	-2.74786	0.00599861	0.0305775
ENSECAG00000004463	UBAP1	1695.92	-0.5741	0.151599	-3.78696	0.000152502	0.00159341
ENSECAG00000004470	HBS1L	6062.99	-0.559802	0.136835	-4.09108	4.29363e-05	0.000567938
ENSECAG00000004471	EIF4E3	726.541	0.277871	0.100443	2.76645	0.00566708	0.0293662
ENSECAG00000004558	CARS	724.838	0.299896	0.0977597	3.06768	0.00215726	0.0136834
ENSECAG00000004567	ENSECAG00000004567	902.651	-0.615102	0.0983073	-6.25693	3.92638e-10	1.87321e-08
ENSECAG00000004604	FBXW2	8692.68	-0.545271	0.136451	-3.99609	6.43975e-05	0.000789486
ENSECAG00000004617	PML	8187.08	0.976637	0.130177	7.50235	6.26823e-14	4.89741e-12
ENSECAG00000004651	RAP1B	9361.87	0.339206	0.094384	3.59389	0.000325778	0.00300065
ENSECAG00000004655	TOPORS	6338.74	-0.451551	0.0915206	-4.93387	8.06164e-07	1.92958e-05
ENSECAG00000004664	TIGD6	24.3398	1.45607	0.486913	2.9904	0.00278609	0.0166009
ENSECAG00000004701	CSTF2T	1438.19	0.395017	0.0912556	4.32869	1.5e-05	0.000233013
ENSECAG00000004709	C2	566.021	2.66829	0.312488	8.53886	1.35554e-17	1.38245e-15
ENSECAG00000004716	SSTR1	7.73481	2.07138	0.770643	2.68786	0.00719115	0.0352396
ENSECAG00000004807	TLE3	14005.6	-0.532633	0.164621	-3.2355	0.0012143	0.00863137
ENSECAG00000004810	ADRB2	26.8941	-1.83476	0.529301	-3.46639	0.000527492	0.00446417
ENSECAG00000004817	CDKN2C	261.736	0.564337	0.190874	2.9566	0.00311052	0.0181951
ENSECAG00000004867	MFSD14A	2616.76	-0.376506	0.141355	-2.66355	0.0077322	0.0370647
ENSECAG00000004868	PHKA2	2040.93	-0.240131	0.089567	-2.68102	0.00733991	0.0357322
ENSECAG00000004870	MRPS18A	254.254	0.831037	0.168933	4.91932	8.68447e-07	2.05326e-05
ENSECAG00000004906	POU2F2	1264.15	0.549541	0.209883	2.61832	0.00883627	0.0412203
ENSECAG00000004928	EXO5	57.5107	0.694926	0.251354	2.76474	0.00569689	0.0294448
ENSECAG00000004932	CAPN7	4117.87	-0.794287	0.168443	-4.71546	2.41166e-06	4.9695e-05
ENSECAG00000004942	RGS1	88885.2	-1.3169	0.227066	-5.79965	6.64523e-09	2.59072e-07
ENSECAG00000004993	MICAL3	1306.97	-0.35678	0.114391	-3.11895	0.00181494	0.0119306
ENSECAG00000005000	PPM1K	1339.17	0.446686	0.109368	4.08424	4.4221e-05	0.000580566
ENSECAG00000005023	CCR4	816.564	-0.615364	0.185261	-3.32161	0.000894992	0.00679402
ENSECAG00000005071	LSM10	177.182	0.430328	0.162779	2.64363	0.0082023	0.0388485
ENSECAG00000005084	ENSECAG00000005084	3085.2	-0.336054	0.0704239	-4.77187	1.82524e-06	3.92788e-05
ENSECAG00000005086	EGLN3	1123.91	1.41621	0.231887	6.10733	1.0131e-09	4.5409e-08
ENSECAG00000005087	PCID2	3518.99	-0.246563	0.0864804	-2.85108	0.00435708	0.0238698
ENSECAG00000005102	C2H1orf216	30.631	1.05166	0.331753	3.17	0.00152439	0.0104299
ENSECAG00000005107	ENSECAG00000005107	290.365	0.391299	0.150687	2.59677	0.00941061	0.0432544
ENSECAG00000005108	ENSECAG00000005108	158.339	0.667499	0.175673	3.79967	0.000144886	0.00153433
ENSECAG00000005126	TRIM22	7877.23	3.03795	0.119201	25.4859	2.82578e-143	1.9885e-139
ENSECAG00000005156	ZFP2	413.079	0.361488	0.126629	2.8547	0.00430777	0.0236549
ENSECAG00000005171	ENSECAG00000005171	2255.8	-0.485758	0.145451	-3.33967	0.000838786	0.00644382
ENSECAG00000005172	SMIM33	14.3973	1.22504	0.460421	2.66068	0.00779823	0.037318
ENSECAG00000005190	CD1B1	1183.08	0.585955	0.18558	3.15742	0.00159172	0.0107961
ENSECAG00000005199	HHEX	1122.36	-0.547148	0.117731	-4.64743	3.36096e-06	6.62591e-05
ENSECAG00000005231	ENSECAG00000005231	80.0763	0.876558	0.219264	3.99772	6.39547e-05	0.000784741
ENSECAG00000005234	ENSECAG00000005234	12471.1	-0.281207	0.0926285	-3.03586	0.00239852	0.0148643
ENSECAG00000005244	PDHB	2263.47	0.258763	0.0852947	3.03375	0.00241533	0.0149421
ENSECAG00000005248	ZNF146	1329.86	0.351347	0.0984708	3.56803	0.000359672	0.00325742
ENSECAG00000005271	FASTKD5	1233.79	-0.339749	0.0923112	-3.68047	0.000232802	0.00225806
ENSECAG00000005273	GNG10	294.029	0.529201	0.162758	3.25145	0.00114816	0.00826438
ENSECAG00000005312	ZNF260	141.061	0.520323	0.182539	2.85047	0.00436546	0.0239064
ENSECAG00000005330	FAM76B	2847.04	-0.444706	0.116936	-3.80298	0.000142965	0.00151971
ENSECAG00000005331	ISOC1	434.175	-0.395216	0.135165	-2.92396	0.00345611	0.0197488
ENSECAG00000005354	THUMPD1	1600.64	-0.319952	0.0992325	-3.22426	0.00126297	0.00890983
ENSECAG00000005374	WAC	14782.6	-0.453624	0.0976176	-4.64695	3.36872e-06	6.63096e-05
ENSECAG00000005376	ENSECAG00000005376	13.3903	1.48827	0.46899	3.17336	0.00150685	0.0103299
ENSECAG00000005409	GPR31	35.2704	1.25615	0.349367	3.59549	0.000323782	0.00298618
ENSECAG00000005421	ZNF26	540.227	0.45878	0.125188	3.66473	0.000247599	0.00237539
ENSECAG00000005497	ENSECAG00000005497	164.721	0.697246	0.184078	3.78778	0.000151997	0.00158931
ENSECAG00000005510	GPR3	269.735	-0.80064	0.222404	-3.59994	0.00031829	0.002951
ENSECAG00000005540	SCAF8	11984.9	-0.311591	0.0769963	-4.04683	5.19149e-05	0.000658837
ENSECAG00000005548	PARP2	985.522	0.242532	0.0925866	2.61952	0.00880545	0.0411355
ENSECAG00000005572	DCTN1	4907.85	0.193328	0.0663356	2.91439	0.00356381	0.0202254
ENSECAG00000005580	TBC1D32	87.4319	-0.712774	0.216097	-3.29839	0.000972401	0.00724345
ENSECAG00000005616	RPA2	664.439	0.457177	0.14634	3.12406	0.00178371	0.0117804
ENSECAG00000005659	TPST1	345.229	0.542546	0.179403	3.02417	0.00249314	0.0153158
ENSECAG00000005666	ZBED6	2411.41	-0.358737	0.134047	-2.6762	0.0074463	0.0361003
ENSECAG00000005670	RAB40B	72.9616	-0.765861	0.28867	-2.65307	0.00797636	0.0379831
ENSECAG00000005671	ZBTB32	355.45	0.863832	0.163581	5.28075	1.28653e-07	3.88553e-06
ENSECAG00000005717	DCUN1D5	1078.74	-0.232335	0.0837915	-2.77277	0.00555814	0.0288761
ENSECAG00000005737	C7H11orf71	34.314	-1.2669	0.46227	-2.74061	0.00613247	0.0311021
ENSECAG00000005770	BNIP3L	4179.35	-0.370576	0.0997258	-3.71595	0.000202442	0.00201782
ENSECAG00000005781	SCPEP1	789.152	0.47663	0.181492	2.62617	0.00863507	0.04051
ENSECAG00000005805	YY1	4714.18	-0.35954	0.118953	-3.02253	0.00250669	0.0153521
ENSECAG00000005817	KLHL9	511.46	0.308038	0.119767	2.57199	0.0101117	0.0457446
ENSECAG00000005829	ARHGAP42	402.157	-0.801139	0.150218	-5.33319	9.65029e-08	3.00483e-06
ENSECAG00000005853	TAF5	598.562	-0.347025	0.107579	-3.22578	0.00125628	0.00887147
ENSECAG00000005856	LY9	7560.64	0.603685	0.145801	4.14048	3.46585e-05	0.000474037
ENSECAG00000005865	HAUS8	136.281	0.661179	0.240329	2.75114	0.00593875	0.0303383
ENSECAG00000005886	ENSECAG00000005886	124.605	0.876364	0.23056	3.80103	0.000144098	0.00152713
ENSECAG00000005915	GEMIN7	142.797	0.921996	0.250283	3.68381	0.000229776	0.00223369
ENSECAG00000005925	MYBL2	523.538	0.706201	0.210197	3.3597	0.000780259	0.0060906
ENSECAG00000005927	TP53BP2	1140.8	-0.60634	0.184679	-3.2832	0.00102634	0.00758254
ENSECAG00000005945	BRPF3	1320.32	-0.453978	0.115499	-3.93059	8.47371e-05	0.000980748
ENSECAG00000005968	SCN4A	844.587	-0.673666	0.142272	-4.73506	2.18986e-06	4.57272e-05
ENSECAG00000005988	REXO2	841.416	0.719146	0.168677	4.26346	2.0129e-05	0.000297579
ENSECAG00000005995	BCOR	3714.13	-0.280552	0.0963664	-2.9113	0.00359929	0.0203685
ENSECAG00000006002	CATSPERB	162.943	-0.542914	0.196489	-2.76308	0.00572591	0.029573
ENSECAG00000006011	RALGPS2	16323.4	-0.403026	0.105545	-3.81854	0.000134246	0.00143788
ENSECAG00000006038	SGO2	203.241	0.804866	0.232308	3.46465	0.00053093	0.00448635
ENSECAG00000006071	ENSECAG00000006071	2488.7	0.75582	0.0929107	8.1349	4.12262e-16	3.92039e-14
ENSECAG00000006079	DICER1	9694.13	-0.422738	0.135425	-3.12157	0.0017989	0.0118584
ENSECAG00000006080	SNRNP35	559.681	0.501095	0.134983	3.71228	0.000205404	0.00204445
ENSECAG00000006081	NGDN	3689.12	-0.443957	0.0932638	-4.76023	1.9337e-06	4.09864e-05
ENSECAG00000006095	ENSECAG00000006095	9841.54	0.625281	0.141614	4.41539	1.00829e-05	0.00016767
ENSECAG00000006101	ZBTB39	395.848	0.35512	0.119324	2.9761	0.00291935	0.0172273
ENSECAG00000006109	SECTM1	254.101	1.64426	0.253542	6.48516	8.8636e-11	4.79794e-09
ENSECAG00000006124	RNF26	420.758	0.532988	0.10123	5.26511	1.40109e-07	4.18159e-06
ENSECAG00000006141	METTL18	451.315	0.304876	0.118917	2.56378	0.0103538	0.0466304
ENSECAG00000006162	GRINA	2486.99	0.320623	0.123784	2.59018	0.0095927	0.0439049
ENSECAG00000006176	CNTFR	35.0388	-2.66885	0.423221	-6.30605	2.86251e-10	1.39401e-08
ENSECAG00000006182	COQ5	151.043	1.09259	0.216487	5.0469	4.49031e-07	1.14694e-05
ENSECAG00000006184	RAB8A	1253.85	0.269935	0.0947173	2.8499	0.00437332	0.0239309
ENSECAG00000006197	FUCA2	1938.98	0.283092	0.101904	2.77803	0.00546893	0.0285736
ENSECAG00000006205	CD7	1399.3	-0.486018	0.168161	-2.89019	0.00385008	0.0215389
ENSECAG00000006211	TRIM21	1285.83	1.07824	0.124109	8.68786	3.69315e-18	3.96774e-16
ENSECAG00000006213	PDK1	611.205	-0.48806	0.185438	-2.63193	0.00849022	0.0399503
ENSECAG00000006243	RANBP6	638.494	0.653691	0.161367	4.05095	5.101e-05	0.000651465
ENSECAG00000006249	AFF3	4727.92	-0.524936	0.149488	-3.51157	0.000445465	0.00391424
ENSECAG00000006268	CCDC6	1415.89	-0.485509	0.139829	-3.47216	0.000516284	0.00440108
ENSECAG00000006287	PARP11	706.192	0.374494	0.146483	2.55657	0.010571	0.0473323
ENSECAG00000006288	ENSECAG00000006288	21314.3	-1.00804	0.165961	-6.07397	1.24786e-09	5.50543e-08
ENSECAG00000006290	TGM2	181.067	3.04476	0.328901	9.25738	2.09506e-20	2.58648e-18
ENSECAG00000006300	FUT11	102.317	0.662815	0.255618	2.59299	0.00951464	0.0435956
ENSECAG00000006301	METTL4	212.241	0.449016	0.135659	3.30988	0.000933352	0.0070096
ENSECAG00000006302	SLC25A29	3590.53	0.431544	0.125588	3.43619	0.000589966	0.0048699
ENSECAG00000006306	SLC38A5	734.606	-0.236623	0.0889889	-2.65902	0.00783683	0.0374645
ENSECAG00000006321	GOLPH3	8575.33	-0.325871	0.112077	-2.90755	0.00364272	0.0205481
ENSECAG00000006322	GPR55	65.9058	0.842129	0.22862	3.68352	0.000230031	0.00223427
ENSECAG00000006339	GEMIN4	726.689	0.371794	0.122375	3.03816	0.0023803	0.0147834
ENSECAG00000006343	L3MBTL3	1809.4	0.377135	0.123145	3.06253	0.00219471	0.0138451
ENSECAG00000006350	GAPT	282.615	1.23557	0.15995	7.72469	1.12123e-14	9.2282e-13
ENSECAG00000006392	SEC63	6976.2	-0.234865	0.0919934	-2.55307	0.0106779	0.0476417
ENSECAG00000006422	SNAPC3	176.411	0.558306	0.200729	2.78139	0.0054126	0.0283607
ENSECAG00000006436	COQ10B	4476.59	-0.571098	0.130697	-4.36963	1.24455e-05	0.000199953
ENSECAG00000006458	TAF13	546.445	-0.418788	0.129117	-3.24348	0.00118078	0.00843996
ENSECAG00000006472	EIF4E	3387.1	-0.262695	0.100294	-2.61925	0.00881224	0.0411355
ENSECAG00000006474	LGALS3	1517.22	-0.414787	0.150511	-2.75586	0.00585373	0.0300632
ENSECAG00000006486	SFMBT1	1731.25	-0.291474	0.0965053	-3.02029	0.00252535	0.0154462
ENSECAG00000006511	MCHR1	77.3455	-0.600313	0.230404	-2.60548	0.00917448	0.0423211
ENSECAG00000006519	SMG6	4017.51	-0.237804	0.0891613	-2.66712	0.00765038	0.0368233
ENSECAG00000006539	EXOSC7	1057.03	-0.284282	0.0916917	-3.10042	0.00193249	0.0125509
ENSECAG00000006542	ZBED5	2187.42	0.45236	0.119763	3.77713	0.000158649	0.00164906
ENSECAG00000006545	NSFL1C	1639.48	-0.259393	0.101552	-2.55429	0.0106405	0.0475324
ENSECAG00000006568	PPTC7	2999.12	-0.491945	0.134763	-3.65046	0.000261775	0.00248263
ENSECAG00000006573	CMTR2	239.092	0.558994	0.13019	4.29368	1.75735e-05	0.000264524
ENSECAG00000006588	CHUK	2933.2	-0.539463	0.0969761	-5.56284	2.65412e-08	9.23143e-07
ENSECAG00000006607	KIF11	939.127	0.654704	0.197412	3.31644	0.000911738	0.00688401
ENSECAG00000006636	HENMT1	172.693	-1.60769	0.282945	-5.68199	1.33134e-08	4.90503e-07
ENSECAG00000006647	GFI1	530.338	-1.19252	0.200682	-5.94232	2.81022e-09	1.17015e-07
ENSECAG00000006658	FKBP11	111.724	0.601864	0.217778	2.76365	0.00571583	0.0295318
ENSECAG00000006659	ATG4B	2356.12	-0.390852	0.111502	-3.50532	0.00045606	0.00398918
ENSECAG00000006663	ENSECAG00000006663	1454.45	1.83936	0.213987	8.59565	8.27931e-18	8.69575e-16
ENSECAG00000006675	UBR3	4329.35	-0.25846	0.102222	-2.52841	0.0114581	0.0499879
ENSECAG00000006691	ENSECAG00000006691	17.9158	1.92319	0.622836	3.0878	0.00201646	0.0129612
ENSECAG00000006711	ENSECAG00000006711	14.9252	2.794	0.915626	3.05146	0.00227731	0.0142702
ENSECAG00000006714	PARD6A	179.328	-1.36786	0.232491	-5.88351	4.0165e-09	1.63376e-07
ENSECAG00000006721	ENSECAG00000006721	5935.66	-0.387519	0.115339	-3.35981	0.000779955	0.0060906
ENSECAG00000006725	TMCC1	1893.78	-0.390628	0.124555	-3.13618	0.00171162	0.011379
ENSECAG00000006776	ENSECAG00000006776	74.2268	1.57616	0.233485	6.75058	1.47256e-11	8.79264e-10
ENSECAG00000006779	USP12	2765.8	-0.927246	0.212045	-4.37288	1.22618e-05	0.000197402
ENSECAG00000006784	ABCC1	5113.36	0.288245	0.0979715	2.94213	0.00325961	0.0188479
ENSECAG00000006800	WDR45	2662.06	-0.318457	0.107784	-2.95458	0.00313094	0.0182918
ENSECAG00000006801	NMI	2865.58	1.0727	0.10217	10.4991	8.71973e-26	1.53402e-23
ENSECAG00000006803	SYTL2	1483.62	-0.817841	0.134297	-6.08979	1.13059e-09	5.01954e-08
ENSECAG00000006819	DNAJC11	927.205	0.298432	0.100814	2.96023	0.00307411	0.0180046
ENSECAG00000006840	B3GNT7	633.458	1.11176	0.27599	4.02825	5.61933e-05	0.00070487
ENSECAG00000006844	CALD1	48.7135	1.69099	0.332968	5.07853	3.80369e-07	9.84064e-06
ENSECAG00000006850	VPS37A	1015.96	0.472155	0.0990072	4.76889	1.8524e-06	3.96212e-05
ENSECAG00000006853	UBD	8616.41	1.08767	0.123659	8.79569	1.42174e-18	1.58806e-16
ENSECAG00000006865	CHCHD1	327.412	0.730404	0.178518	4.0915	4.286e-05	0.000567461
ENSECAG00000006884	MRPL10	236.396	0.421099	0.138387	3.0429	0.00234312	0.0145916
ENSECAG00000006891	CUTC	373.521	0.312175	0.103457	3.01742	0.00254933	0.0155447
ENSECAG00000006901	TCEANC2	700.73	0.511047	0.125743	4.06421	4.81959e-05	0.000622873
ENSECAG00000006915	STK17A	11299.2	-0.529255	0.120128	-4.40575	1.05417e-05	0.000173933
ENSECAG00000006917	P4HA3	83.2878	-1.09894	0.360432	-3.04896	0.00229636	0.0143576
ENSECAG00000006949	CTNNB1	14973.8	-0.449167	0.11955	-3.75716	0.000171855	0.00176805
ENSECAG00000006963	NACC2	62.0121	1.22731	0.338183	3.62913	0.000284374	0.00265756
ENSECAG00000006984	ZCCHC8	4213.61	-0.551644	0.0889303	-6.20311	5.53585e-10	2.57985e-08
ENSECAG00000006987	IKZF5	2640.9	-0.516316	0.127268	-4.05691	4.97265e-05	0.000640302
ENSECAG00000006997	PRPF18	3430.14	-0.444678	0.104949	-4.23708	2.2645e-05	0.000326964
ENSECAG00000006998	SNAP91	16.7713	-1.83245	0.673271	-2.72171	0.00649454	0.0324935
ENSECAG00000007007	STT3B	9644.17	-0.462303	0.0964214	-4.79461	1.62988e-06	3.55642e-05
ENSECAG00000007020	C1H14orf28	326.21	-0.47685	0.138574	-3.44112	0.000579316	0.00480719
ENSECAG00000007083	PCYOX1L	600.262	0.473757	0.164568	2.87879	0.00399198	0.0222331
ENSECAG00000007095	PLEKHG1	3092.89	-0.3421	0.126848	-2.69693	0.00699811	0.0345705
ENSECAG00000007103	ASNA1	951.683	0.309913	0.0815855	3.79862	0.000145502	0.00153738
ENSECAG00000007105	IDH2	4891.42	0.310246	0.08036	3.8607	0.000113061	0.00125096
ENSECAG00000007112	ENSECAG00000007112	619.322	0.503932	0.17794	2.83204	0.00462522	0.0249863
ENSECAG00000007132	NEURL3	7.3557	2.67144	0.9697	2.75491	0.00587084	0.0301006
ENSECAG00000007152	TAP2	6337.54	0.671295	0.0932729	7.19711	6.15035e-13	4.37172e-11
ENSECAG00000007169	TTC22	13.8489	1.4482	0.507826	2.85177	0.00434771	0.023837
ENSECAG00000007176	ELOVL7	19.2725	-1.27047	0.49892	-2.54645	0.0108824	0.0481785
ENSECAG00000007179	SPCS2	1819.22	0.659547	0.112087	5.88424	3.99894e-09	1.63134e-07
ENSECAG00000007200	EIF2AK1	2752.81	0.281413	0.107238	2.62418	0.00868569	0.0406526
ENSECAG00000007201	ENSECAG00000007201	25988	-0.219376	0.0715279	-3.067	0.00216217	0.0137012
ENSECAG00000007205	ZBTB33	1565.65	-0.411143	0.108307	-3.79607	0.000147008	0.00154748
ENSECAG00000007233	UBE2E3	3147.04	-0.281595	0.103981	-2.70813	0.00676641	0.0336861
ENSECAG00000007234	SPATA2	1028.05	-0.477126	0.164663	-2.89759	0.00376043	0.0211106
ENSECAG00000007238	COA6	39.4164	0.848595	0.298357	2.84423	0.00445192	0.0242197
ENSECAG00000007247	ALPK1	7.82307	3.79137	1.02837	3.68679	0.000227103	0.00221654
ENSECAG00000007250	RNF114	1688.48	0.318988	0.0768804	4.14914	3.33724e-05	0.000458228
ENSECAG00000007262	EEA1	1775.73	-0.369429	0.130072	-2.8402	0.00450858	0.0244429
ENSECAG00000007267	C15H2orf49	394.114	0.378935	0.115847	3.271	0.00107169	0.0078272
ENSECAG00000007294	PIGT	1945.28	0.283576	0.0943067	3.00695	0.0026388	0.0159393
ENSECAG00000007302	DIS3L	1743.11	-0.269569	0.0852426	-3.16238	0.00156488	0.0106499
ENSECAG00000007305	TC2N	7444.17	-1.29068	0.188929	-6.83157	8.39929e-12	5.16208e-10
ENSECAG00000007311	TGFBRAP1	2623.3	-0.437513	0.121673	-3.59582	0.000323374	0.00298596
ENSECAG00000007328	ITPR3	7037.29	-0.368763	0.0935802	-3.94061	8.12738e-05	0.000952412
ENSECAG00000007336	NMRK1	174.219	0.462849	0.15528	2.98074	0.00287556	0.0170205
ENSECAG00000007337	PDE8A	4597.62	-0.449821	0.129656	-3.46933	0.000521758	0.00443431
ENSECAG00000007349	PTPA	1776.77	0.398141	0.144732	2.75089	0.00594335	0.0303508
ENSECAG00000007385	FAM129A	2262.58	0.388913	0.0952179	4.08445	4.41819e-05	0.000580566
ENSECAG00000007391	MAT2A	6405.05	-1.35116	0.242896	-5.56269	2.65648e-08	9.23143e-07
ENSECAG00000007400	DSTYK	1123.08	-0.440132	0.101354	-4.34253	1.40849e-05	0.000220993
ENSECAG00000007410	EML4	5957.47	-0.335615	0.122204	-2.74636	0.00602602	0.0306728
ENSECAG00000007431	TNKS	2944.17	-0.418031	0.131384	-3.18174	0.00146392	0.0101361
ENSECAG00000007470	NCAPG	553.905	0.464857	0.163413	2.84468	0.00444554	0.0242131
ENSECAG00000007476	RELT	481.595	-0.751774	0.175687	-4.27906	1.87685e-05	0.000281111
ENSECAG00000007483	NUP107	5561.61	-0.338358	0.110447	-3.06354	0.00218737	0.0138173
ENSECAG00000007486	OGFOD1	294.391	0.766398	0.148094	5.17506	2.27834e-07	6.32453e-06
ENSECAG00000007500	RPL27	18646.5	-0.207648	0.0760202	-2.73148	0.006305	0.031737
ENSECAG00000007508	IRF2	4736.41	0.395256	0.0907558	4.35516	1.32972e-05	0.000212182
ENSECAG00000007513	HSPA9	23179.1	-0.647268	0.162049	-3.99426	6.48959e-05	0.000794213
ENSECAG00000007522	TMX4	2843.52	-0.350865	0.11056	-3.17353	0.00150597	0.010329
ENSECAG00000007545	MYL9	24.2738	1.57422	0.454016	3.46732	0.000525685	0.00445481
ENSECAG00000007549	BRAP	1985.63	-0.186352	0.0728917	-2.55656	0.0105714	0.0473323
ENSECAG00000007552	HYKK	95.3743	0.740223	0.206107	3.59145	0.000328841	0.00302096
ENSECAG00000007562	AUNIP	27.8265	1.2132	0.396566	3.05926	0.00221881	0.0139658
ENSECAG00000007589	ITGB5	117.266	-0.936351	0.314703	-2.97535	0.00292653	0.0172458
ENSECAG00000007599	ILK	1703.04	0.342034	0.106658	3.20684	0.00134201	0.00939674
ENSECAG00000007619	MAPK8IP1	319.109	-0.921867	0.18902	-4.87708	1.07667e-06	2.50049e-05
ENSECAG00000007620	DEPDC1B	242.892	0.859239	0.221456	3.87995	0.000104478	0.00117165
ENSECAG00000007626	PPP1R18	814.969	0.787068	0.261485	3.00999	0.00261253	0.0158535
ENSECAG00000007634	C15H2orf42	160.204	0.583891	0.175228	3.33218	0.000861684	0.00658379
ENSECAG00000007644	PKM	18802.3	0.24958	0.0891643	2.7991	0.00512456	0.0271905
ENSECAG00000007646	NR1D2	11212.1	-0.973468	0.186257	-5.22648	1.72771e-07	4.98274e-06
ENSECAG00000007648	TMEM135	1038.72	-0.297697	0.0960297	-3.10005	0.00193489	0.0125607
ENSECAG00000007668	ENSECAG00000007668	2699.89	0.503607	0.129867	3.87785	0.000105383	0.00117992
ENSECAG00000007672	TAF1A	203.171	-0.433606	0.155723	-2.78447	0.00536157	0.0281983
ENSECAG00000007680	RPA3	682.176	0.866696	0.125609	6.89995	5.20199e-12	3.28308e-10
ENSECAG00000007681	ENSECAG00000007681	7189.69	1.20665	0.11523	10.4716	1.16605e-25	2.02605e-23
ENSECAG00000007689	PSENEN	946.354	0.439384	0.106168	4.13859	3.49454e-05	0.000477033
ENSECAG00000007696	TNFAIP8L2	129.482	1.11563	0.309058	3.60978	0.000306457	0.00285256
ENSECAG00000007717	URI1	3692.97	-0.521213	0.0873272	-5.96851	2.39428e-09	1.01804e-07
ENSECAG00000007726	APOBEC3H	1932.3	0.407611	0.117103	3.4808	0.000499918	0.00428231
ENSECAG00000007734	SORBS2	146.045	-0.844634	0.198399	-4.25724	2.06967e-05	0.000304056
ENSECAG00000007742	SLC5A6	480.107	0.280005	0.104896	2.66935	0.00759984	0.0366177
ENSECAG00000007744	RSRP1	1145.92	-1.27411	0.223057	-5.71203	1.11639e-08	4.20111e-07
ENSECAG00000007747	OPTN	3736.82	0.38642	0.0825229	4.68258	2.83289e-06	5.75327e-05
ENSECAG00000007748	ZFP90	701.75	0.363092	0.129816	2.79698	0.00515824	0.02732
ENSECAG00000007761	DSC2	44.5156	2.38484	0.599343	3.97909	6.91792e-05	0.000835823
ENSECAG00000007762	TRIM59	3776.01	-0.696585	0.0993336	-7.01258	2.33966e-12	1.55322e-10
ENSECAG00000007763	ALMS1	3595.73	-0.435591	0.13279	-3.28029	0.00103702	0.00763336
ENSECAG00000007773	ZMPSTE24	1672.16	0.296511	0.106742	2.77784	0.00547216	0.0285771
ENSECAG00000007777	NFE2L1	1558.18	0.494002	0.119258	4.14231	3.43826e-05	0.000471179
ENSECAG00000007778	RUNDC1	1313.14	-0.389981	0.113715	-3.42946	0.000604793	0.004959
ENSECAG00000007780	PANX1	620.825	-0.528128	0.16987	-3.10901	0.00187717	0.0122368
ENSECAG00000007791	ZNF200	295.695	0.35439	0.137618	2.57518	0.0100189	0.0454467
ENSECAG00000007795	NRBP1	7476.07	-0.409514	0.0876015	-4.67474	2.94325e-06	5.92609e-05
ENSECAG00000007804	REV1	3392.7	-0.3824	0.14866	-2.57232	0.0101019	0.045715
ENSECAG00000007813	UNC93B1	1779.99	0.414118	0.148689	2.78513	0.00535058	0.0281511
ENSECAG00000007816	WDR47	3517.36	-0.916624	0.199066	-4.60463	4.13209e-06	7.84819e-05
ENSECAG00000007830	ENSECAG00000007830	2862.94	0.668737	0.0893155	7.48736	7.02741e-14	5.34615e-12
ENSECAG00000007837	FGR	6150.9	0.479528	0.183832	2.60851	0.00909363	0.0420861
ENSECAG00000007845	PSMD1	2652.61	0.275154	0.0916286	3.00292	0.00267401	0.0161104
ENSECAG00000007872	TCF19	607.487	0.597554	0.177927	3.35842	0.000783907	0.00609878
ENSECAG00000007875	DCTN5	479.887	0.286182	0.105949	2.70114	0.00691032	0.0342571
ENSECAG00000007881	IFIH1	966.138	3.3056	0.204091	16.1967	5.31906e-59	2.21281e-56
ENSECAG00000007883	TLR7	1341.89	1.27543	0.245714	5.1907	2.09508e-07	5.87374e-06
ENSECAG00000007885	ORC5	1087.24	-0.373086	0.116401	-3.20518	0.00134979	0.00944649
ENSECAG00000007897	EXOSC2	1210.48	-0.360863	0.0934014	-3.86357	0.000111742	0.00123831
ENSECAG00000007906	DDX19A	815.779	0.407452	0.0818481	4.97815	6.41958e-07	1.58331e-05
ENSECAG00000007914	NOL6	1961.21	0.203142	0.0734634	2.76522	0.00568848	0.0294229
ENSECAG00000007917	G3BP2	5700.42	-0.370594	0.0828835	-4.47126	7.776e-06	0.000133626
ENSECAG00000007920	ATXN7L3	1302.3	0.212452	0.0834499	2.54587	0.0109007	0.0482138
ENSECAG00000007955	HNRNPU	34917.2	-0.212797	0.0643306	-3.30787	0.000940077	0.00704882
ENSECAG00000007961	ABCC5	1194.16	-0.466101	0.156001	-2.98781	0.00280985	0.0167142
ENSECAG00000007962	SOAT1	2461.3	-0.638897	0.125468	-5.0921	3.54125e-07	9.26385e-06
ENSECAG00000007966	NCK1	2339.74	-0.266821	0.0675443	-3.9503	7.80518e-05	0.000918985
ENSECAG00000007978	ENSECAG00000007978	7077.29	-0.203946	0.0728959	-2.79777	0.00514565	0.0272768
ENSECAG00000007999	FRMD6	1118.72	-0.485037	0.12666	-3.82943	0.000128441	0.00138732
ENSECAG00000008015	ENSECAG00000008015	120.017	-0.862666	0.288093	-2.9944	0.00274985	0.0164337
ENSECAG00000008024	CLIC2	362.3	0.902147	0.210889	4.27783	1.88727e-05	0.000281371
ENSECAG00000008052	SDE2	1618.25	-0.316017	0.0891698	-3.54399	0.000394122	0.00353755
ENSECAG00000008070	ZFYVE27	2885.72	-0.43603	0.122189	-3.5685	0.000359033	0.00325505
ENSECAG00000008072	RSBN1	2120.68	-0.617504	0.113544	-5.43846	5.37427e-08	1.76311e-06
ENSECAG00000008080	UNG	412.621	0.426485	0.149559	2.85162	0.00434972	0.0238388
ENSECAG00000008082	PJA2	3345.12	-0.345749	0.0918408	-3.76466	0.000166778	0.0017221
ENSECAG00000008092	FKBP7	225.38	-0.408724	0.152485	-2.68041	0.00735317	0.0357844
ENSECAG00000008096	FAM111B	385.736	1.59095	0.253364	6.2793	3.40102e-10	1.63924e-08
ENSECAG00000008103	AP3M1	952.275	0.426673	0.0985009	4.33166	1.4799e-05	0.000230399
ENSECAG00000008104	DYNLL1	1763.13	-0.545582	0.114444	-4.76724	1.86766e-06	3.98869e-05
ENSECAG00000008106	FAM111A	674.431	0.540606	0.118167	4.57494	4.76355e-06	8.86802e-05
ENSECAG00000008108	PLEKHM3	1252.93	-0.404928	0.156312	-2.59051	0.0095833	0.0438762
ENSECAG00000008112	EPGN	35.7753	-2.49944	0.341996	-7.3084	2.70343e-13	2.00253e-11
ENSECAG00000008113	LAMP3	1538.83	0.517228	0.0913272	5.66347	1.48345e-08	5.38095e-07
ENSECAG00000008121	ENSECAG00000008121	163.092	0.905008	0.177697	5.09299	3.52469e-07	9.2377e-06
ENSECAG00000008126	TP53	4788.81	0.41449	0.0974467	4.2535	2.10452e-05	0.000308532
ENSECAG00000008131	ITPR2	9546.72	-0.419462	0.128475	-3.26494	0.00109488	0.00795934
ENSECAG00000008140	RNF125	2621.26	-0.604625	0.158327	-3.81885	0.000134075	0.00143714
ENSECAG00000008147	ING3	3243.97	-0.869325	0.182585	-4.7612	1.92447e-06	4.08522e-05
ENSECAG00000008148	NPTN	2230.53	0.284491	0.088709	3.20701	0.00134121	0.00939582
ENSECAG00000008150	TMEM245	983.999	-0.356783	0.113195	-3.15195	0.00162184	0.0109371
ENSECAG00000008160	ADK	2228.32	0.602599	0.132802	4.53757	5.69071e-06	0.000103519
ENSECAG00000008162	SIPA1L2	903.123	-0.721787	0.214083	-3.37152	0.000747534	0.00588248
ENSECAG00000008164	CALR	37563.1	-0.518471	0.12868	-4.02915	5.59787e-05	0.000703433
ENSECAG00000008165	IVD	798.856	0.29961	0.102632	2.91926	0.00350859	0.0199918
ENSECAG00000008168	EXOC5	4394.04	-0.269305	0.100121	-2.68978	0.00714986	0.0351004
ENSECAG00000008184	ZNF646	1541.98	0.465687	0.120321	3.87038	0.000108666	0.00120994
ENSECAG00000008185	KL	105.579	0.724974	0.247639	2.92754	0.00341653	0.0195783
ENSECAG00000008187	PLK4	1144.69	-0.404864	0.150071	-2.69781	0.00697963	0.0345035
ENSECAG00000008210	ZNFX1	41128.7	1.42322	0.133145	10.6893	1.14289e-26	2.11645e-24
ENSECAG00000008211	ZNF300	850.275	0.321532	0.115433	2.78544	0.00534553	0.028135
ENSECAG00000008225	TTC19	570.112	-0.344256	0.11034	-3.11997	0.00180872	0.0119064
ENSECAG00000008241	SORCS3	170.875	-0.447075	0.150714	-2.96638	0.00301324	0.0176996
ENSECAG00000008249	TBL1XR1	8567.48	-0.303723	0.0981862	-3.09333	0.00197922	0.0127778
ENSECAG00000008252	NOL11	4632.96	-0.608244	0.126511	-4.80785	1.52563e-06	3.36548e-05
ENSECAG00000008257	RBMX2	497.238	-0.38216	0.142079	-2.68976	0.00715027	0.0351004
ENSECAG00000008274	CLEC4E	256.175	1.44091	0.419711	3.4331	0.000596717	0.00491123
ENSECAG00000008287	SLC39A14	642.351	0.305659	0.0933237	3.27525	0.00105568	0.00772625
ENSECAG00000008293	AVPI1	880.536	-0.629143	0.18661	-3.37144	0.000747771	0.00588248
ENSECAG00000008294	WRAP53	956.441	-0.467872	0.10134	-4.61687	3.89571e-06	7.4902e-05
ENSECAG00000008296	CCBE1	13.1123	1.53378	0.584818	2.62266	0.00872465	0.0408078
ENSECAG00000008307	UBE4B	2156.2	-0.388444	0.0939883	-4.1329	3.58212e-05	0.000487099
ENSECAG00000008327	ENSECAG00000008327	4641.14	-0.355833	0.0870245	-4.08888	4.33465e-05	0.000571216
ENSECAG00000008337	RAD9B	46.1528	0.952531	0.297379	3.20309	0.0013596	0.00950573
ENSECAG00000008338	TARDBP	2846.79	-0.27959	0.0821604	-3.40298	0.000666562	0.00537296
ENSECAG00000008358	ADA	1551.23	0.516301	0.119347	4.32604	1.51817e-05	0.000234938
ENSECAG00000008375	ST7	623.051	-0.355067	0.0965533	-3.67741	0.00023561	0.00228216
ENSECAG00000008378	COMMD10	711.287	0.347739	0.102803	3.38257	0.000718099	0.00570024
ENSECAG00000008386	NQO2	64.4624	0.757083	0.25366	2.98463	0.00283919	0.0168389
ENSECAG00000008391	PALB2	625.278	0.334174	0.115876	2.88391	0.00392775	0.0219014
ENSECAG00000008392	SLC8A2	8.41405	-2.24257	0.885078	-2.53376	0.0112846	0.0494456
ENSECAG00000008396	CALM2	16168.1	-0.353042	0.101338	-3.48379	0.00049436	0.00424504
ENSECAG00000008398	DAO	7.57604	2.25086	0.843914	2.66717	0.00764924	0.0368233
ENSECAG00000008404	DYNLRB1	2070.7	0.315281	0.0936672	3.36596	0.000762764	0.00597725
ENSECAG00000008416	PHTF1	1257.27	-0.38145	0.147784	-2.58113	0.00984769	0.0447952
ENSECAG00000008432	HASPIN	727.263	0.601354	0.12503	4.80966	1.51191e-06	3.34569e-05
ENSECAG00000008436	ZNF649	21.7457	1.79837	0.527967	3.40621	0.000658711	0.00532187
ENSECAG00000008444	NCBP3	3427.11	-0.255904	0.0811812	-3.15226	0.00162013	0.0109309
ENSECAG00000008445	MPDZ	175.786	-0.559633	0.207959	-2.69108	0.0071222	0.0350115
ENSECAG00000008450	ATP2B1	11553.8	-0.557657	0.197463	-2.82411	0.00474126	0.0254935
ENSECAG00000008453	UBXN7	1277.21	-0.491255	0.115016	-4.27118	1.94439e-05	0.000288881
ENSECAG00000008458	RANBP2	22894.7	-0.576582	0.176412	-3.26838	0.00108165	0.00788352
ENSECAG00000008461	DEPDC1	68.2873	1.12127	0.36457	3.07559	0.00210086	0.0133801
ENSECAG00000008462	RYK	1201	-0.580459	0.154409	-3.75923	0.000170437	0.00175474
ENSECAG00000008468	COASY	667.579	0.433638	0.11407	3.80153	0.000143808	0.00152521
ENSECAG00000008471	GPR155	1042.9	0.565816	0.121749	4.6474	3.36145e-06	6.62591e-05
ENSECAG00000008478	TMEM208	335.067	0.476642	0.159093	2.996	0.00273543	0.0163684
ENSECAG00000008479	SDR16C5	914.325	0.809566	0.163421	4.95387	7.27514e-07	1.77146e-05
ENSECAG00000008480	MAPK8	4184.41	-0.622145	0.191679	-3.24576	0.00117136	0.00839399
ENSECAG00000008485	ITGAL	16782.5	0.33461	0.0985207	3.39634	0.000682929	0.00547354
ENSECAG00000008488	RIOX2	693.002	0.261635	0.0996496	2.62555	0.008651	0.0405442
ENSECAG00000008498	NEMP2	776.492	0.858999	0.106743	8.04735	8.46072e-16	7.83396e-14
ENSECAG00000008506	HMMR	150.619	0.619777	0.237114	2.61383	0.0089533	0.0416078
ENSECAG00000008516	TBP	964.101	-0.24905	0.0896462	-2.77814	0.00546705	0.0285736
ENSECAG00000008522	TAF6	1526.89	0.211974	0.0794048	2.66954	0.00759552	0.0366093
ENSECAG00000008527	FAM3C	1365.09	0.342123	0.101904	3.35729	0.000787104	0.00610433
ENSECAG00000008529	WWP1	1320.03	-0.35774	0.136709	-2.61679	0.00887598	0.0413781
ENSECAG00000008531	AATF	1760.02	0.333848	0.114796	2.90817	0.00363549	0.0205262
ENSECAG00000008534	LNPK	874.397	-0.732715	0.115813	-6.32673	2.50411e-10	1.23227e-08
ENSECAG00000008550	WBP11	7374.04	-0.394713	0.0789089	-5.00213	5.66999e-07	1.41992e-05
ENSECAG00000008555	LTB	2910.09	1.06008	0.220183	4.81456	1.47522e-06	3.28516e-05
ENSECAG00000008558	ORMDL2	367.857	0.605029	0.141432	4.27787	1.88687e-05	0.000281371
ENSECAG00000008568	SLC35A3	308.128	-0.468461	0.15205	-3.08097	0.00206324	0.0132116
ENSECAG00000008582	GPATCH2L	2816.61	-0.550272	0.135864	-4.05018	5.11782e-05	0.000652429
ENSECAG00000008594	ENSECAG00000008594	1218.5	0.308105	0.105616	2.9172	0.00353184	0.0200918
ENSECAG00000008596	THEMIS2	402.288	0.724693	0.166669	4.34809	1.37329e-05	0.000216678
ENSECAG00000008611	PDHX	1396.71	-0.275263	0.10839	-2.53956	0.0110991	0.0488608
ENSECAG00000008613	ACAA1	475.977	0.518788	0.0907289	5.718	1.07785e-08	4.07786e-07
ENSECAG00000008626	KLHL28	1973.12	-0.430646	0.0975368	-4.41522	1.00907e-05	0.00016767
ENSECAG00000008630	TOR1B	1007.11	1.06653	0.181633	5.87187	4.30896e-09	1.73969e-07
ENSECAG00000008647	POT1	2232.9	0.691772	0.094142	7.34818	2.0092e-13	1.51216e-11
ENSECAG00000008655	DLGAP5	28.0961	1.14475	0.390171	2.93397	0.00334652	0.0192319
ENSECAG00000008659	SHISA5	1701.92	1.86182	0.160266	11.617	3.37619e-31	7.31023e-29
ENSECAG00000008661	TMEM183A	2409.38	-0.513175	0.110869	-4.62865	3.68056e-06	7.13502e-05
ENSECAG00000008664	SRSF7	14378.9	-0.632477	0.128999	-4.90296	9.44047e-07	2.21442e-05
ENSECAG00000008683	FTH1	33156.3	-0.394943	0.125254	-3.15313	0.00161528	0.0109138
ENSECAG00000008710	FCER1A	407.55	1.29309	0.296984	4.35406	1.33637e-05	0.000212761
ENSECAG00000008722	CPEB2	778.327	-0.822091	0.112747	-7.29147	3.06601e-13	2.24745e-11
ENSECAG00000008723	ENSECAG00000008723	2585.91	0.928777	0.0866826	10.7147	8.68511e-27	1.62979e-24
ENSECAG00000008751	ENSECAG00000008751	1229.03	0.544369	0.175211	3.10694	0.00189037	0.0122944
ENSECAG00000008754	NAA25	3860.92	-0.408678	0.15135	-2.70022	0.00692928	0.0343269
ENSECAG00000008773	KIF13B	1473.84	-0.429502	0.140795	-3.05054	0.00228429	0.0143048
ENSECAG00000008774	ARL6IP5	1817.53	0.510438	0.140003	3.64591	0.000266451	0.0025168
ENSECAG00000008781	RIPK3	743.513	0.63849	0.133387	4.78674	1.69515e-06	3.68742e-05
ENSECAG00000008784	PPP1R16B	5017.37	-0.611291	0.212389	-2.87817	0.00399987	0.0222683
ENSECAG00000008790	ENSECAG00000008790	868.682	0.551436	0.117871	4.67831	2.89248e-06	5.84897e-05
ENSECAG00000008799	ENPP4	598.683	0.656244	0.17711	3.70529	0.000211146	0.00208978
ENSECAG00000008809	OAS3	4309.43	3.16108	0.175566	18.0051	1.77661e-72	1.19067e-69
ENSECAG00000008819	FAM208B	8581.62	0.274013	0.0936452	2.92607	0.00343268	0.0196468
ENSECAG00000008826	ENSECAG00000008826	2547.32	0.429434	0.112059	3.83221	0.000126997	0.00137747
ENSECAG00000008827	NDC80	185.286	0.985002	0.239932	4.10534	4.03727e-05	0.000540119
ENSECAG00000008833	SPEN	11796.3	-0.327944	0.125894	-2.60493	0.00918938	0.0423621
ENSECAG00000008848	PDIA4	3240.25	0.40234	0.140625	2.86109	0.00422184	0.0232739
ENSECAG00000008851	CCNL1	45672.9	-0.547204	0.137233	-3.9874	6.68007e-05	0.000811876
ENSECAG00000008852	ABCA1	3165.55	-0.626402	0.182274	-3.43659	0.000589096	0.00486776
ENSECAG00000008861	RRN3	1811.76	-0.304578	0.116071	-2.62407	0.0086886	0.0406527
ENSECAG00000008863	BUD13	1287.71	-0.654458	0.0920378	-7.11075	1.15413e-12	7.84697e-11
ENSECAG00000008865	ZNF513	349.811	0.414758	0.119253	3.47797	0.000505235	0.00431735
ENSECAG00000008871	ALDH1A3	46.2912	-1.03002	0.350149	-2.94167	0.00326452	0.0188685
ENSECAG00000008886	ENSECAG00000008886	42.7209	0.887418	0.2697	3.29039	0.0010005	0.00743061
ENSECAG00000008887	DDX24	2707.78	-0.266967	0.0873141	-3.05754	0.00223159	0.0140149
ENSECAG00000008892	CISD1	145.708	1.06828	0.187383	5.70105	1.19072e-08	4.43338e-07
ENSECAG00000008906	PARP15	4452.4	1.53196	0.14552	10.5275	6.45514e-26	1.16474e-23
ENSECAG00000008907	SLC25A17	149.221	0.789325	0.186482	4.23272	2.3088e-05	0.00033225
ENSECAG00000008911	PRDM2	6824.04	-0.47047	0.143013	-3.2897	0.00100294	0.00744482
ENSECAG00000008917	MAP3K3	3180.81	-0.257331	0.0777688	-3.30892	0.000936563	0.00702622
ENSECAG00000008926	RNF139	2694.06	-0.44235	0.09203	-4.80659	1.53525e-06	3.38139e-05
ENSECAG00000008957	NCF4	1268.69	0.397895	0.11241	3.53969	0.000400603	0.00359213
ENSECAG00000008964	GPR107	3684.11	-0.371318	0.123836	-2.99846	0.00271347	0.0162785
ENSECAG00000008974	FOXP1	8655.3	-0.214845	0.0749207	-2.86763	0.00413555	0.0228878
ENSECAG00000008975	PPM1H	437.993	-0.464814	0.153944	-3.01937	0.00253302	0.015473
ENSECAG00000009005	ENSECAG00000009005	4113.44	-0.474312	0.0885268	-5.35784	8.42246e-08	2.67579e-06
ENSECAG00000009020	IFI44	5089.22	3.58152	0.165419	21.6511	5.93025e-104	1.19232e-100
ENSECAG00000009022	ENSECAG00000009022	2755.26	0.280644	0.0765316	3.66704	0.000245376	0.00235889
ENSECAG00000009032	CEPT1	638.391	0.79615	0.161257	4.93715	7.92706e-07	1.90385e-05
ENSECAG00000009038	TMEM255A	21.6658	1.50266	0.431741	3.48047	0.000500539	0.00428503
ENSECAG00000009039	STAT1	21597.3	1.90498	0.103306	18.4401	6.26215e-76	5.18432e-73
ENSECAG00000009044	PRDM1	1285.32	0.61966	0.196234	3.15776	0.00158986	0.0107886
ENSECAG00000009046	BIN2	14937.5	0.264146	0.102948	2.5658	0.0102937	0.0463744
ENSECAG00000009049	CD4	15100.6	0.40177	0.0732351	5.48603	4.11058e-08	1.38403e-06
ENSECAG00000009054	CKB	438.656	1.40618	0.259456	5.41971	5.96972e-08	1.94486e-06
ENSECAG00000009065	RPS2	58722.4	-0.225894	0.0684365	-3.30079	0.000964135	0.00720618
ENSECAG00000009074	AUTS2	1573.01	-0.345251	0.119103	-2.89877	0.00374629	0.0210639
ENSECAG00000009075	MPZ	10.6431	3.13606	0.827411	3.7902	0.000150524	0.00157624
ENSECAG00000009080	N6AMT1	62.0574	0.632078	0.224978	2.80951	0.00496175	0.0265116
ENSECAG00000009091	WDR74	2429.67	-0.354487	0.108809	-3.25788	0.00112249	0.00812233
ENSECAG00000009109	ZNF79	546.987	0.2795	0.1092	2.55952	0.0104817	0.0470257
ENSECAG00000009113	PRPF40A	9403.31	-0.241481	0.0914735	-2.6399	0.00829298	0.0392189
ENSECAG00000009119	JAK2	5714.14	0.514516	0.163575	3.14544	0.00165836	0.0111195
ENSECAG00000009131	OMA1	328.554	0.456394	0.121899	3.74404	0.000181087	0.00184415
ENSECAG00000009133	ACVRL1	294.238	0.750737	0.263734	2.84657	0.00441928	0.024098
ENSECAG00000009156	HTATSF1	4811.71	-0.370489	0.0957065	-3.87109	0.000108349	0.00120737
ENSECAG00000009159	PLXND1	645.423	-0.649594	0.184881	-3.51358	0.000442108	0.00389061
ENSECAG00000009162	ENSECAG00000009162	21022.4	-0.454062	0.0884989	-5.1307	2.88661e-07	7.81273e-06
ENSECAG00000009168	GADD45B	4768.34	-1.12768	0.14656	-7.6943	1.42267e-14	1.15072e-12
ENSECAG00000009173	ZNF367	426.52	-0.767709	0.167649	-4.57928	4.66586e-06	8.70918e-05
ENSECAG00000009174	ARSD	216.907	0.710975	0.214148	3.32002	0.000900104	0.00681605
ENSECAG00000009177	DHPS	906.454	0.239631	0.0815762	2.93751	0.00330856	0.0190839
ENSECAG00000009182	C16orf87	1076.36	-0.488491	0.113761	-4.29402	1.75466e-05	0.000264402
ENSECAG00000009193	LAMTOR2	668.088	0.905969	0.126707	7.1501	8.67167e-13	5.9826e-11
ENSECAG00000009197	LANCL1	607.163	0.330665	0.0949345	3.48309	0.000495667	0.00425108
ENSECAG00000009202	TYSND1	314.078	0.496118	0.168709	2.94067	0.00327505	0.0189216
ENSECAG00000009207	ENSECAG00000009207	229.175	0.480689	0.14522	3.31007	0.000932714	0.00700855
ENSECAG00000009210	STK32C	48.8201	-0.984704	0.273858	-3.59568	0.000323546	0.00298596
ENSECAG00000009215	SLC7A5	5381.78	-1.1178	0.229129	-4.87848	1.06904e-06	2.491e-05
ENSECAG00000009219	ACTR2	21233	0.225226	0.077569	2.90356	0.00368946	0.0207952
ENSECAG00000009231	NARF	1351.89	0.466534	0.103045	4.52748	5.96914e-06	0.000107547
ENSECAG00000009251	ATXN1	919.957	-0.337876	0.126923	-2.66206	0.0077664	0.0371783
ENSECAG00000009278	SPOCK2	4020.51	-0.459166	0.109199	-4.20486	2.61249e-05	0.000370274
ENSECAG00000009287	TRIM32	65.9573	0.545982	0.192919	2.83012	0.00465308	0.0251102
ENSECAG00000009296	DCHS1	69.8114	-0.798794	0.26053	-3.06604	0.00216914	0.0137145
ENSECAG00000009306	NECTIN2	9.12641	1.54596	0.572468	2.70052	0.00692319	0.0343088
ENSECAG00000009309	HACL1	2421.61	-0.230574	0.0856475	-2.69212	0.00709983	0.0349504
ENSECAG00000009319	ZACN	230.553	-0.685831	0.262427	-2.61342	0.00896405	0.0416324
ENSECAG00000009322	TSPYL5	54.8321	0.726525	0.228873	3.17436	0.00150169	0.0103197
ENSECAG00000009363	ACOD1	3240.44	3.90853	0.289804	13.4868	1.87001e-41	5.48303e-39
ENSECAG00000009379	GLCCI1	2192.14	0.304818	0.0987188	3.08774	0.00201684	0.0129612
ENSECAG00000009395	POU2F1	505.497	-0.370626	0.117702	-3.14886	0.00163908	0.011027
ENSECAG00000009400	ARRDC4	100.811	1.07686	0.263363	4.08888	4.33458e-05	0.000571216
ENSECAG00000009402	VEGFA	273.051	-0.797969	0.310288	-2.57171	0.0101198	0.0457558
ENSECAG00000009407	ALDH3A1	154.406	-0.999012	0.281055	-3.55451	0.000378681	0.00341638
ENSECAG00000009427	TLCD1	20.1918	0.968257	0.374242	2.58725	0.0096745	0.0441358
ENSECAG00000009430	C13H16orf72	4495.24	-0.664306	0.130665	-5.08405	3.69476e-07	9.59411e-06
ENSECAG00000009442	RFXANK	1119.22	0.320623	0.110501	2.90153	0.00371346	0.0209053
ENSECAG00000009444	PCYT1B	99.4001	0.535933	0.196143	2.73236	0.00628815	0.0316635
ENSECAG00000009450	DDC	50.5392	-1.06318	0.247283	-4.29943	1.71236e-05	0.000258873
ENSECAG00000009454	PTPRH	222.751	-0.503572	0.161717	-3.11391	0.00184625	0.0120969
ENSECAG00000009474	ENSECAG00000009474	1579.3	0.555866	0.145756	3.81367	0.000136918	0.00146205
ENSECAG00000009481	STIM2	2833.1	-0.316167	0.118263	-2.67343	0.0075079	0.0363303
ENSECAG00000009486	UFSP2	1684.04	-0.387819	0.139573	-2.7786	0.00545932	0.0285592
ENSECAG00000009487	ATP5PD	1309.91	0.2788	0.107357	2.59695	0.0094057	0.0432459
ENSECAG00000009488	SYK	20483.3	-0.290423	0.108708	-2.67158	0.00754948	0.036443
ENSECAG00000009500	NEK8	159.836	0.659962	0.142194	4.64128	3.46258e-06	6.78723e-05
ENSECAG00000009516	IZUMO4	27.5193	-1.02241	0.401228	-2.54821	0.0108276	0.0480459
ENSECAG00000009533	MYL12A	16534.2	0.231366	0.0680226	3.40132	0.000670624	0.00539952
ENSECAG00000009535	FCER1G	4389.47	0.661821	0.249072	2.65715	0.00788048	0.0376221
ENSECAG00000009543	EPSTI1	7089.89	2.181	0.113298	19.2501	1.40925e-82	1.52568e-79
ENSECAG00000009544	RASAL1	82.3884	-1.22324	0.301994	-4.05057	5.1094e-05	0.000651947
ENSECAG00000009549	ENSECAG00000009549	4972.45	0.675896	0.241078	2.80364	0.00505287	0.0269168
ENSECAG00000009550	FLNA	45354.2	0.225505	0.0811599	2.77852	0.00546063	0.0285592
ENSECAG00000009552	KAT6A	15879.3	-0.296904	0.0899539	-3.30062	0.000964698	0.00720656
ENSECAG00000009561	FDXACB1	283.629	0.394041	0.133353	2.95488	0.00312792	0.0182817
ENSECAG00000009568	CENPI	178.147	0.733563	0.270054	2.71636	0.00660043	0.032953
ENSECAG00000009573	RPS3A	103100	-0.301301	0.0877559	-3.4334	0.000596067	0.00490875
ENSECAG00000009575	ENSECAG00000009575	2508.76	1.30981	0.168147	7.78966	6.71896e-15	5.62873e-13
ENSECAG00000009577	HSDL1	187.026	-0.49082	0.150361	-3.26428	0.00109742	0.00797373
ENSECAG00000009595	MPP1	1637.14	0.32446	0.12442	2.60779	0.00911301	0.0421342
ENSECAG00000009602	ARNT	4935.89	-0.378129	0.140948	-2.68277	0.0073016	0.0356137
ENSECAG00000009606	CUL1	5037.8	-0.196891	0.0753747	-2.61216	0.00899717	0.041722
ENSECAG00000009611	SLC15A4	8598.57	-0.684195	0.151684	-4.51066	6.46272e-06	0.000114844
ENSECAG00000009612	DYNLT1	2279.11	-0.434163	0.0814897	-5.32782	9.93985e-08	3.08135e-06
ENSECAG00000009617	UBE2Q2	625.132	-0.535057	0.11452	-4.67217	2.98034e-06	5.99218e-05
ENSECAG00000009618	IFI44L	3068.53	2.93708	0.149707	19.6189	1.06657e-85	1.25091e-82
ENSECAG00000009622	TFAM	661.176	-0.417488	0.124023	-3.36622	0.000762069	0.00597725
ENSECAG00000009625	ENSECAG00000009625	713.409	2.35537	0.596122	3.95115	7.77766e-05	0.000918313
ENSECAG00000009626	TNFAIP3	12812.5	-0.643394	0.174465	-3.6878	0.000226199	0.00220924
ENSECAG00000009627	PPP3R1	2353.55	-0.323103	0.090177	-3.58299	0.000339688	0.00310238
ENSECAG00000009628	USP7	9950.79	-0.402773	0.0993961	-4.0522	5.07386e-05	0.000649634
ENSECAG00000009632	PSMA4	2211.44	0.29885	0.113269	2.6384	0.00832986	0.0393536
ENSECAG00000009636	DNAJA2	6165.4	-0.22652	0.0650317	-3.48322	0.000495418	0.00425108
ENSECAG00000009651	FAM208A	5603.02	0.261865	0.0868613	3.01475	0.00257192	0.0156495
ENSECAG00000009655	SINHCAF	840.399	0.487806	0.121252	4.02307	5.74435e-05	0.000717993
ENSECAG00000009659	UBA3	1859.85	0.552402	0.0932672	5.92279	3.1652e-09	1.30842e-07
ENSECAG00000009670	PSKH1	220.772	0.657573	0.130643	5.03336	4.81947e-07	1.22621e-05
ENSECAG00000009676	SAP30	5882.48	-0.501306	0.115439	-4.34261	1.40802e-05	0.000220993
ENSECAG00000009680	CLIC1	6115.16	0.375843	0.115462	3.25511	0.00113348	0.00818501
ENSECAG00000009686	DTX3L	2622.6	2.52221	0.119901	21.0358	3.08644e-98	4.8265e-95
ENSECAG00000009693	PPP1R8	1845.3	-0.275971	0.0852703	-3.23643	0.00121034	0.00861625
ENSECAG00000009694	IWS1	5791.2	-0.297796	0.0994142	-2.99551	0.00273986	0.0163842
ENSECAG00000009702	ACLY	6652.7	0.323936	0.0847011	3.82446	0.00013106	0.00141234
ENSECAG00000009709	MYO1D	31.1945	3.40194	0.651762	5.21961	1.79297e-07	5.1289e-06
ENSECAG00000009713	PTGER2	1299.84	-0.609734	0.149011	-4.09188	4.27882e-05	0.000567044
ENSECAG00000009719	EBAG9	2432.58	0.249501	0.0978086	2.55091	0.0107443	0.0478535
ENSECAG00000009722	YOD1	236.373	-0.381638	0.142258	-2.68271	0.00730292	0.0356137
ENSECAG00000009724	RBAK	899.632	0.428578	0.126014	3.40105	0.000671284	0.00540175
ENSECAG00000009730	SAR1A	10611	-0.368646	0.11018	-3.34586	0.000820267	0.00631534
ENSECAG00000009732	IL13	145.937	1.49325	0.442265	3.37637	0.000734481	0.00579433
ENSECAG00000009738	RPS19	52626.3	-0.293299	0.0800669	-3.66317	0.00024911	0.00238502
ENSECAG00000009741	UHRF1BP1	2890.29	-0.373407	0.142291	-2.62425	0.00868388	0.0406526
ENSECAG00000009744	IRF7	5399.6	3.07828	0.410343	7.50172	6.29836e-14	4.89741e-12
ENSECAG00000009755	EPHB3	1358.62	-0.874512	0.149916	-5.83335	5.43248e-09	2.15371e-07
ENSECAG00000009759	TNRC6B	8094.87	-0.318558	0.117752	-2.70534	0.00682352	0.0339104
ENSECAG00000009760	GMNN	1400.5	-1.00181	0.20704	-4.83874	1.30668e-06	2.97095e-05
ENSECAG00000009762	ENSECAG00000009762	203.061	1.04421	0.256753	4.06699	4.76245e-05	0.000618899
ENSECAG00000009780	UQCRB	1627.03	0.40661	0.0908105	4.47757	7.54975e-06	0.000130535
ENSECAG00000009782	CYREN	370.3	-0.369136	0.136082	-2.7126	0.00667576	0.0332936
ENSECAG00000009783	NRIP3	86.2296	-1.14454	0.420372	-2.7227	0.00647515	0.0324212
ENSECAG00000009789	WDR91	3356.93	-0.276705	0.103257	-2.67978	0.00736697	0.0358144
ENSECAG00000009844	ARHGAP1	1398.38	0.224193	0.0868644	2.58095	0.00985281	0.044804
ENSECAG00000009845	MRPS21	257.045	0.448351	0.112384	3.98946	6.62239e-05	0.000806933
ENSECAG00000009859	PAPOLG	2303.4	-0.540003	0.0929761	-5.80798	6.32318e-09	2.4789e-07
ENSECAG00000009876	MRPL40	418.23	0.370645	0.141498	2.61944	0.00880748	0.0411355
ENSECAG00000009882	PBDC1	357.625	0.293081	0.105827	2.76943	0.00561542	0.0291199
ENSECAG00000009896	SERPINB1	3583.58	0.437238	0.148376	2.94683	0.00321048	0.0186481
ENSECAG00000009901	DDX3X	75327.9	-0.596037	0.16735	-3.56163	0.000368562	0.0033315
ENSECAG00000009904	NDUFV2	2795.65	0.464609	0.101995	4.55524	5.23269e-06	9.69012e-05
ENSECAG00000009907	FCRL3	4222.8	0.33198	0.0998603	3.32444	0.000885959	0.00674
ENSECAG00000009909	IPO4	2318.2	0.399073	0.106234	3.75656	0.000172266	0.00177098
ENSECAG00000009910	RBM23	3116.54	-0.607579	0.136308	-4.45739	8.29639e-06	0.000141703
ENSECAG00000009918	MYB	827.917	-0.550971	0.160319	-3.43672	0.0005888	0.00486776
ENSECAG00000009921	IFRD1	8187.58	-0.681489	0.2079	-3.27796	0.0010456	0.0076805
ENSECAG00000009926	RAB1A	7329.97	-0.24979	0.0953662	-2.61927	0.00881188	0.0411355
ENSECAG00000009928	CSNK1D	4393.12	-0.422149	0.0850176	-4.96543	6.85484e-07	1.67491e-05
ENSECAG00000009947	TTC33	1261.17	-0.490462	0.140999	-3.47849	0.000504244	0.0043115
ENSECAG00000009949	P2RX7	503.223	0.599616	0.137816	4.35086	1.35606e-05	0.000215165
ENSECAG00000009956	TMEM88	30.3769	-1.34476	0.404949	-3.32081	0.000897551	0.00680977
ENSECAG00000009958	DUSP1	38912.5	-1.05015	0.149448	-7.02685	2.11243e-12	1.40902e-10
ENSECAG00000009975	TIMM17B	598.112	0.565556	0.137382	4.11668	3.84374e-05	0.000517673
ENSECAG00000009982	TLE4	4380	-0.352261	0.104363	-3.37535	0.000737216	0.00581265
ENSECAG00000010011	MAP1LC3A	281.002	-0.504827	0.194941	-2.58964	0.00960758	0.0439444
ENSECAG00000010019	NUDT15	27.937	1.12454	0.3199	3.51529	0.000439278	0.00387126
ENSECAG00000010033	PPP1R10	3856.28	0.569575	0.0850733	6.69511	2.15516e-11	1.26382e-09
ENSECAG00000010036	SLC15A3	1696.04	0.821265	0.0995562	8.24926	1.59383e-16	1.53641e-14
ENSECAG00000010039	NDUFB8	1321.98	0.284998	0.094483	3.0164	0.00255796	0.015578
ENSECAG00000010053	HJURP	205.713	0.735815	0.232789	3.16087	0.00157298	0.0106896
ENSECAG00000010055	RSAD2	1382.98	2.169	0.200257	10.8311	2.453e-27	4.72926e-25
ENSECAG00000010080	PDK3	1486.79	-0.700672	0.093427	-7.49967	6.3977e-14	4.94732e-12
ENSECAG00000010081	CDC5L	7255.92	-0.508015	0.109372	-4.64486	3.40306e-06	6.6857e-05
ENSECAG00000010084	DNAJC10	1766.69	0.398445	0.109158	3.65018	0.000262061	0.00248367
ENSECAG00000010085	PRDX4	710.696	0.4777	0.103319	4.62355	3.77227e-06	7.28104e-05
ENSECAG00000010094	SLC25A36	3155.41	-0.334102	0.107813	-3.09892	0.0019423	0.0125953
ENSECAG00000010118	SRGAP3	198.652	-0.4198	0.162615	-2.58156	0.00983556	0.0447835
ENSECAG00000010127	INSR	205.89	-0.650198	0.249586	-2.6051	0.00918466	0.0423542
ENSECAG00000010132	HMGB2	50289.6	-0.429416	0.0997009	-4.30704	1.65453e-05	0.000251467
ENSECAG00000010134	TENT4A	997.139	-0.491019	0.119789	-4.09904	4.14865e-05	0.000552394
ENSECAG00000010145	LPL	186.444	0.562021	0.194841	2.88451	0.00392021	0.0218767
ENSECAG00000010148	TMEM101	93.9801	0.586172	0.226041	2.59322	0.00950832	0.0435956
ENSECAG00000010150	KAT7	4916.01	-0.429607	0.102723	-4.18219	2.8871e-05	0.000403906
ENSECAG00000010153	IFIT3	1987.89	3.86248	0.187831	20.5636	5.81406e-94	8.1827e-91
ENSECAG00000010159	SPAST	1360.64	-0.450496	0.0885793	-5.0858	3.66083e-07	9.54121e-06
ENSECAG00000010166	PYCARD	843.721	0.508208	0.135793	3.74252	0.000182182	0.00185262
ENSECAG00000010181	SLC25A16	678.843	-0.456045	0.131722	-3.46218	0.000535828	0.00452113
ENSECAG00000010185	IFIT2	7128.87	2.33281	0.439566	5.30709	1.1139e-07	3.38596e-06
ENSECAG00000010196	TCIRG1	1200.98	0.813378	0.216322	3.76003	0.000169895	0.00175044
ENSECAG00000010199	EMC2	1093.33	0.543344	0.117184	4.63667	3.5406e-06	6.9113e-05
ENSECAG00000010204	ENSECAG00000010204	161.107	0.678095	0.168088	4.03418	5.47936e-05	0.000691008
ENSECAG00000010211	LYPLA2	1716.11	0.330117	0.106045	3.11298	0.00185207	0.0121124
ENSECAG00000010218	CFAP70	69.8672	-0.755666	0.251263	-3.00747	0.00263434	0.0159249
ENSECAG00000010222	MAPRE1	5980.09	-0.400143	0.0891114	-4.49037	7.10987e-06	0.000124092
ENSECAG00000010224	H2AFY	4506.01	0.198249	0.0783384	2.53068	0.0113843	0.0496967
ENSECAG00000010225	GRID2IP	2552.49	-0.36229	0.135032	-2.68299	0.00729671	0.0356081
ENSECAG00000010227	LGMN	5577.86	0.256485	0.098057	2.61567	0.00890516	0.0414455
ENSECAG00000010240	NELFA	3575.04	-0.555833	0.128796	-4.31562	1.59156e-05	0.000244804
ENSECAG00000010259	TRIM45	1614.27	0.354894	0.127889	2.77502	0.00551989	0.0287623
ENSECAG00000010267	CD44	23864.9	-0.499483	0.154142	-3.24041	0.00119356	0.00850818
ENSECAG00000010270	BBS2	229.617	-0.415769	0.154701	-2.68757	0.00719739	0.0352469
ENSECAG00000010277	PPP1R15A	19051.2	-1.08311	0.214308	-5.05399	4.32677e-07	1.11325e-05
ENSECAG00000010283	MBTPS1	5662.35	-0.250735	0.0805889	-3.11128	0.00186279	0.0121769
ENSECAG00000010289	CITED2	1037.63	-1.05456	0.237845	-4.4338	9.25869e-06	0.000155934
ENSECAG00000010303	CIAO2A	307.589	0.670847	0.187131	3.58491	0.000337201	0.00308367
ENSECAG00000010304	ZNF644	3138.02	-0.256963	0.101492	-2.53185	0.0113463	0.049608
ENSECAG00000010312	RHPN2	300.625	-0.729793	0.223128	-3.27074	0.00107267	0.00783029
ENSECAG00000010318	CEP63	1702.72	-0.249637	0.0924841	-2.69925	0.00694969	0.0344038
ENSECAG00000010322	LDHD	83.4428	0.628206	0.217109	2.8935	0.00380977	0.021362
ENSECAG00000010324	DNAJA1	10020.1	-0.891039	0.196932	-4.52459	6.05118e-06	0.000108755
ENSECAG00000010347	DUSP10	5535.45	-0.460798	0.126889	-3.63149	0.000281788	0.0026404
ENSECAG00000010356	FAM78A	2720.08	-0.601126	0.184727	-3.25414	0.00113737	0.00819628
ENSECAG00000010357	ENSECAG00000010357	83.7849	1.62146	0.361907	4.48033	7.45278e-06	0.000129494
ENSECAG00000010367	RAD51AP1	371.458	-0.434812	0.147693	-2.94403	0.00323972	0.0187869
ENSECAG00000010368	ENSECAG00000010368	1749.28	-0.233048	0.0799929	-2.91336	0.00357557	0.0202666
ENSECAG00000010370	CDK5RAP1	1665.21	-0.341773	0.0941251	-3.63105	0.000282275	0.0026432
ENSECAG00000010371	GAS2L3	199.674	-0.842058	0.217869	-3.86497	0.000111101	0.00123315
ENSECAG00000010422	DNAJC16	312.602	0.478919	0.17089	2.80249	0.00507095	0.0269824
ENSECAG00000010425	ZNF326	1719.87	-0.303558	0.0891912	-3.40345	0.000665403	0.0053667
ENSECAG00000010433	CHMP2B	1688.97	0.20523	0.0791078	2.59431	0.00947804	0.0434821
ENSECAG00000010464	STRN3	4129.14	-0.329886	0.111071	-2.97004	0.00297759	0.0175048
ENSECAG00000010468	CHCHD7	766.691	0.326119	0.0909267	3.58661	0.000335006	0.00307158
ENSECAG00000010482	CCDC186	3630.71	-0.335244	0.102115	-3.283	0.00102709	0.00758406
ENSECAG00000010486	ERICH3	51.9237	0.706529	0.25243	2.79892	0.00512744	0.0271905
ENSECAG00000010501	CNNM4	608.213	-0.637927	0.140858	-4.52887	5.93006e-06	0.000107268
ENSECAG00000010516	DNAJB12	1628.92	-0.278852	0.105291	-2.64839	0.00808759	0.0384024
ENSECAG00000010532	PPP1CA	4453.33	0.28557	0.101138	2.82357	0.00474913	0.0255112
ENSECAG00000010540	TRRAP	13646.5	-0.246699	0.0965206	-2.55592	0.0105908	0.0473642
ENSECAG00000010546	KLF5	141.171	-1.11497	0.247793	-4.49961	6.80791e-06	0.000120219
ENSECAG00000010564	GLMN	1330.78	-0.344481	0.129229	-2.66567	0.00768342	0.0369066
ENSECAG00000010574	KLHL7	1019.66	-0.367057	0.108417	-3.3856	0.00071022	0.00564163
ENSECAG00000010577	P2RY2	78.4023	1.25013	0.313699	3.98512	6.74462e-05	0.000819014
ENSECAG00000010589	ENSECAG00000010589	1451.85	0.32959	0.0917979	3.59039	0.000330183	0.00302934
ENSECAG00000010613	KLF4	5970.35	-1.51804	0.261988	-5.79434	6.85914e-09	2.66673e-07
ENSECAG00000010622	ENSECAG00000010622	34455.7	-0.325164	0.115823	-2.80741	0.00499414	0.0266456
ENSECAG00000010624	NECTIN1	620.796	-0.799734	0.29823	-2.68161	0.00732698	0.035694
ENSECAG00000010645	NUDT18	666.465	0.355217	0.111567	3.18389	0.00145308	0.0100792
ENSECAG00000010661	ENSECAG00000010661	36665.1	-0.23745	0.0849478	-2.79524	0.0051861	0.0274395
ENSECAG00000010663	SKIL	4656.88	-1.00961	0.168297	-5.999	1.98531e-09	8.57092e-08
ENSECAG00000010689	TMEM214	1566.74	0.395047	0.0891374	4.43189	9.34111e-06	0.000156882
ENSECAG00000010716	CLEC6A	23.8604	1.4789	0.457497	3.23259	0.00122674	0.00870183
ENSECAG00000010719	RPL35A	28989.5	-0.317608	0.0858661	-3.69887	0.000216561	0.00213586
ENSECAG00000010726	DDR2	39.9501	1.16134	0.299818	3.8735	0.000107284	0.0011974
ENSECAG00000010727	KLHL2	5937.28	-0.400257	0.108867	-3.67655	0.000236405	0.00228702
ENSECAG00000010728	MRC1	296.179	1.25069	0.355267	3.52042	0.000430858	0.00381137
ENSECAG00000010730	ZDHHC1	42.2371	1.25203	0.330148	3.79233	0.000149238	0.00156511
ENSECAG00000010731	DCLRE1A	285.557	0.51068	0.181778	2.80936	0.00496403	0.0265137
ENSECAG00000010736	KIAA1551	19463.8	0.362971	0.139702	2.59818	0.00937203	0.0431193
ENSECAG00000010748	MPZL3	1281.47	-0.345177	0.121841	-2.83301	0.00461113	0.0249316
ENSECAG00000010751	SCN8A	677.284	-0.423483	0.140734	-3.0091	0.00262025	0.0158817
ENSECAG00000010769	CWC22	4347.77	-0.408043	0.124343	-3.28159	0.00103223	0.00761009
ENSECAG00000010778	VWF	41.5451	1.37825	0.529389	2.60348	0.00922819	0.0425131
ENSECAG00000010783	LST1	156.346	0.52643	0.156792	3.35751	0.000786481	0.00610433
ENSECAG00000010784	ATRIP	582.675	0.460878	0.112462	4.09807	4.1661e-05	0.000554194
ENSECAG00000010786	PGAM1	3634.69	0.227547	0.0879468	2.58733	0.00967239	0.0441358
ENSECAG00000010800	PPID	719.596	1.25619	0.174529	7.19759	6.12882e-13	4.37172e-11
ENSECAG00000010808	DNAJB4	1399.77	-0.476003	0.11846	-4.01826	5.86296e-05	0.00072956
ENSECAG00000010813	DNMBP	4530.49	-0.485634	0.143262	-3.38982	0.000699388	0.00556742
ENSECAG00000010817	CTTNBP2NL	103.167	1.01523	0.312355	3.25025	0.00115305	0.00828807
ENSECAG00000010821	RACGAP1	423.811	0.706576	0.205013	3.44649	0.000567916	0.00474243
ENSECAG00000010824	LTN1	5864.14	-0.394337	0.142592	-2.7655	0.00568358	0.0294183
ENSECAG00000010834	GPIHBP1	230.703	2.00673	0.382108	5.25174	1.50673e-07	4.44565e-06
ENSECAG00000010836	ZBTB38	2497.99	0.284105	0.0837094	3.39395	0.000688935	0.00550288
ENSECAG00000010837	MAP3K12	428.49	0.648437	0.130967	4.95114	7.37791e-07	1.78721e-05
ENSECAG00000010848	RMDN3	1291.58	0.31547	0.0996642	3.16533	0.00154907	0.0105628
ENSECAG00000010871	TMEM126B	287.047	0.419499	0.165556	2.53388	0.0112806	0.0494437
ENSECAG00000010877	IFT172	1226.85	-0.258626	0.100535	-2.57249	0.0100969	0.0457071
ENSECAG00000010886	OPN4	148.456	-0.649543	0.208621	-3.11351	0.00184878	0.0121046
ENSECAG00000010909	TNS2	452.953	-0.60066	0.211757	-2.83655	0.00456036	0.0246761
ENSECAG00000010914	CHSY1	1325.51	-0.311737	0.117899	-2.6441	0.00819081	0.0388336
ENSECAG00000010928	MMP25	165.689	1.06425	0.268445	3.96448	7.35555e-05	0.000881039
ENSECAG00000010930	EPC2	3882.77	-0.326908	0.0959299	-3.40778	0.000654934	0.00529439
ENSECAG00000010938	CEP57	3801.6	-0.299621	0.103814	-2.88614	0.00390001	0.0217899
ENSECAG00000010941	CCDC150	1617.58	-0.330362	0.108368	-3.04853	0.00229965	0.0143681
ENSECAG00000010961	MBP	8176.03	-0.285762	0.11262	-2.5374	0.0111679	0.0490717
ENSECAG00000010963	SERPING1	104.18	3.49008	0.44405	7.85965	3.85216e-15	3.32609e-13
ENSECAG00000010969	CTR9	7836.3	-0.215074	0.0787923	-2.72964	0.00634043	0.0318925
ENSECAG00000010983	AP1S1	401.031	0.567881	0.123199	4.60945	4.03738e-06	7.68905e-05
ENSECAG00000010985	CRYZL1	1608.7	0.293089	0.0790652	3.70692	0.000209792	0.00207931
ENSECAG00000011001	B4GAT1	44.6717	1.45268	0.437165	3.32296	0.000890691	0.00676502
ENSECAG00000011009	STARD13	2211.64	1.20536	0.154704	7.79139	6.62745e-15	5.58531e-13
ENSECAG00000011016	IFFO2	464.227	-0.660381	0.139941	-4.71901	2.36997e-06	4.89793e-05
ENSECAG00000011027	CFAP20	834.867	-0.927313	0.158169	-5.86279	4.55144e-09	1.81464e-07
ENSECAG00000011037	WARS	38504.9	1.36824	0.11929	11.4699	1.869e-30	3.92602e-28
ENSECAG00000011042	BATF3	41.2097	1.6029	0.353218	4.53801	5.67875e-06	0.000103519
ENSECAG00000011048	VPS37B	3301.96	-0.817369	0.16544	-4.94058	7.78909e-07	1.88034e-05
ENSECAG00000011055	SPTY2D1	2957.53	-0.619771	0.139522	-4.44211	8.90795e-06	0.000150686
ENSECAG00000011061	ZNF789	1073.98	0.472875	0.168618	2.80442	0.00504066	0.0268632
ENSECAG00000011074	ARFGEF3	145.937	-1.1722	0.314595	-3.72605	0.000194501	0.00195949
ENSECAG00000011075	RFX3	1104.79	-0.505121	0.151707	-3.32958	0.000869767	0.00663115
ENSECAG00000011076	FAM120A	5079.07	0.27386	0.0782137	3.50143	0.000462765	0.00402839
ENSECAG00000011085	GPR180	621.128	0.371562	0.128184	2.89866	0.00374763	0.0210639
ENSECAG00000011086	PPP1R3B	202.838	1.034	0.341251	3.03003	0.00244529	0.0150723
ENSECAG00000011087	AIDA	8002.39	0.259499	0.0833545	3.1132	0.00185069	0.0121091
ENSECAG00000011089	FAM71A	32.4756	-4.63505	0.745794	-6.21493	5.13478e-10	2.40089e-08
ENSECAG00000011093	YTHDF3	8847.96	-0.451032	0.135544	-3.32758	0.000876044	0.00667539
ENSECAG00000011096	ENSECAG00000011096	77.0458	0.717173	0.205231	3.49446	0.000475026	0.00410154
ENSECAG00000011102	ABCF2	1030.28	0.555444	0.106133	5.23348	1.66346e-07	4.83709e-06
ENSECAG00000011108	PARP8	5052.15	-0.320414	0.124377	-2.57614	0.00999094	0.0453442
ENSECAG00000011117	CLEC7A	190.347	1.03227	0.335244	3.07917	0.00207581	0.0132661
ENSECAG00000011125	AHCTF1	12653	-0.495711	0.129526	-3.82712	0.000129654	0.00139935
ENSECAG00000011128	FBXL3	2546.32	-0.284966	0.089626	-3.1795	0.00147531	0.0101932
ENSECAG00000011132	DDX5	93847.7	-0.420789	0.102425	-4.10825	3.98661e-05	0.000534866
ENSECAG00000011145	PTGER4	5181.21	-0.749719	0.1227	-6.11017	9.95261e-10	4.47518e-08
ENSECAG00000011164	ZNF169	246.229	0.476584	0.171304	2.78209	0.00540096	0.0283168
ENSECAG00000011172	PPP4R3A	16908.3	-0.612335	0.122621	-4.99371	5.9229e-07	1.48062e-05
ENSECAG00000011174	MYO5C	3422.36	-0.477734	0.156179	-3.05889	0.00222157	0.0139769
ENSECAG00000011185	BTBD19	198.96	-0.893432	0.253463	-3.5249	0.000423639	0.00375933
ENSECAG00000011196	PADI4	200.321	0.938757	0.329377	2.8501	0.00437055	0.023925
ENSECAG00000011198	AMD1	5137.62	-0.690877	0.144237	-4.78987	1.66891e-06	3.63596e-05
ENSECAG00000011218	HAT1	3090.46	-0.346956	0.108362	-3.20183	0.00136556	0.00954262
ENSECAG00000011220	CREM	36570.7	-0.96252	0.214226	-4.49301	7.02246e-06	0.000122928
ENSECAG00000011223	HGF	183.994	0.936073	0.27597	3.39194	0.000693999	0.00553704
ENSECAG00000011230	SENP2	1764.12	-0.415172	0.126543	-3.28087	0.00103488	0.00762161
ENSECAG00000011235	AK3	1224.75	0.459943	0.0852739	5.39371	6.90183e-08	2.2279e-06
ENSECAG00000011236	PPA2	882.213	-0.270108	0.104989	-2.57272	0.0100902	0.0457071
ENSECAG00000011242	DRAM2	2275.47	0.285571	0.104472	2.73347	0.00626713	0.0315916
ENSECAG00000011253	SECISBP2L	1880.81	-0.306401	0.0817721	-3.74702	0.000178951	0.00182902
ENSECAG00000011267	SLTM	11499.6	-0.349772	0.0967977	-3.61344	0.000302166	0.00281821
ENSECAG00000011268	TAGLN	349.992	-0.598455	0.157571	-3.79799	0.000145872	0.00154014
ENSECAG00000011273	C6H12orf10	486.84	0.370594	0.113982	3.25135	0.00114858	0.00826438
ENSECAG00000011276	FAM160B1	1703.72	-0.532868	0.107609	-4.9519	7.34928e-07	1.78642e-05
ENSECAG00000011277	DPM1	2027.34	-0.393903	0.103765	-3.7961	0.000146988	0.00154748
ENSECAG00000011279	TMEM19	384.882	0.477454	0.138937	3.43646	0.000589361	0.00486776
ENSECAG00000011280	ENSECAG00000011280	433.601	-0.625556	0.15837	-3.94997	7.81601e-05	0.000918985
ENSECAG00000011281	NPR2	605.842	-0.435152	0.108308	-4.01774	5.87585e-05	0.000729891
ENSECAG00000011287	TXNDC16	2385.33	0.510922	0.130471	3.91597	9.00396e-05	0.00103278
ENSECAG00000011301	SPINT2	185.331	-0.476077	0.142442	-3.34225	0.000831034	0.00639124
ENSECAG00000011336	RWDD4	815.167	-0.289828	0.0887092	-3.26717	0.0010863	0.00790925
ENSECAG00000011340	MRPL24	285.653	0.613408	0.143942	4.26149	2.03065e-05	0.000298947
ENSECAG00000011355	TRAF3IP3	4012.24	0.60892	0.176034	3.45911	0.000541963	0.00456469
ENSECAG00000011362	LMBR1L	6691.1	-0.590557	0.103332	-5.71513	1.09619e-08	4.13613e-07
ENSECAG00000011364	RNF219	426.93	0.477514	0.1676	2.84913	0.00438393	0.023965
ENSECAG00000011365	CLMN	520.251	-0.750771	0.223923	-3.35282	0.000799941	0.00617977
ENSECAG00000011366	HERPUD1	8961.52	-0.837685	0.168028	-4.98538	6.18416e-07	1.53774e-05
ENSECAG00000011370	SMARCD2	4121.81	0.326	0.0672245	4.84943	1.23819e-06	2.84279e-05
ENSECAG00000011374	CUL3	6849.77	-0.456099	0.0671613	-6.7911	1.11284e-11	6.75094e-10
ENSECAG00000011384	MFSD14B	1526.12	0.432681	0.114447	3.78062	0.00015644	0.0016273
ENSECAG00000011403	ALDH3A2	4733.08	-0.358826	0.107841	-3.32735	0.000876761	0.00667724
ENSECAG00000011406	ST8SIA4	2135.49	-0.331622	0.10177	-3.25854	0.00111985	0.00810741
ENSECAG00000011411	PATL1	4850.09	-0.50329	0.166139	-3.02933	0.002451	0.0150899
ENSECAG00000011435	MSI2	1021.91	-0.360564	0.11665	-3.09098	0.00199494	0.0128616
ENSECAG00000011439	DHX58	2784.78	2.36008	0.123484	19.1124	1.99156e-81	1.75182e-78
ENSECAG00000011448	SENP7	3257.01	-0.367696	0.123701	-2.97246	0.00295426	0.0173822
ENSECAG00000011453	CCDC93	4067.9	-0.247755	0.0894137	-2.77088	0.00559051	0.0290129
ENSECAG00000011458	COX7A1	13.8879	2.10436	0.7781	2.70449	0.0068409	0.0339848
ENSECAG00000011471	AXL	26.9897	2.4879	0.534606	4.6537	3.26026e-06	6.46578e-05
ENSECAG00000011486	ATF3	6717.16	-1.79768	0.282679	-6.35946	2.0247e-10	1.02234e-08
ENSECAG00000011492	CDCA7	1458.91	0.374006	0.105726	3.5375	0.00040394	0.00361185
ENSECAG00000011508	TRA2A	4957.35	-0.318384	0.0789401	-4.03324	5.50136e-05	0.000693161
ENSECAG00000011509	PSMA3	2599.51	0.51565	0.124027	4.15756	3.21668e-05	0.000442971
ENSECAG00000011518	RAB14	6720.16	-0.407594	0.118852	-3.42943	0.00060486	0.004959
ENSECAG00000011528	ABHD2	2408.56	0.400335	0.116161	3.44639	0.000568122	0.00474243
ENSECAG00000011530	MOV10	5866.74	0.87183	0.093983	9.27647	1.75192e-20	2.182e-18
ENSECAG00000011539	CHKA	563.8	0.611264	0.188444	3.24374	0.00117971	0.00843768
ENSECAG00000011540	ARMH2	756.927	0.271818	0.0996487	2.72776	0.00637661	0.0320377
ENSECAG00000011552	NUDT2	369.672	0.432512	0.152726	2.83195	0.00462657	0.0249863
ENSECAG00000011567	UIMC1	3835.25	-0.281821	0.0830108	-3.395	0.000686293	0.00549112
ENSECAG00000011582	DLGAP4	1527.97	0.658504	0.117763	5.59175	2.24789e-08	7.88946e-07
ENSECAG00000011593	MEF2A	5798.82	-0.648332	0.167305	-3.87514	0.000106562	0.00119028
ENSECAG00000011611	ZNF197	1078.23	0.48339	0.136107	3.55153	0.000382995	0.00345087
ENSECAG00000011612	SRRM2	66566.5	-0.28824	0.104568	-2.75649	0.00584256	0.0300212
ENSECAG00000011614	EDEM2	1134.02	0.655163	0.101607	6.44804	1.13309e-10	5.97268e-09
ENSECAG00000011619	TOGARAM1	1315.78	-0.428724	0.103949	-4.12438	3.71742e-05	0.000502584
ENSECAG00000011622	MTERF4	202.408	0.573241	0.176127	3.25471	0.0011351	0.00819249
ENSECAG00000011630	FBXO5	371.35	0.543296	0.189036	2.87403	0.00405268	0.0225089
ENSECAG00000011635	ENSECAG00000011635	216.88	-0.915203	0.240992	-3.79765	0.000146072	0.00154109
ENSECAG00000011639	EXOSC10	5765.54	-0.274293	0.0907162	-3.02364	0.00249757	0.0153296
ENSECAG00000011648	ZDHHC5	3809.8	-0.372438	0.0970922	-3.83592	0.000125096	0.00136587
ENSECAG00000011655	PCM1	4221.42	-0.454623	0.114981	-3.95389	7.68913e-05	0.000911684
ENSECAG00000011662	STX6	620.342	-0.268495	0.0976598	-2.74929	0.00597242	0.0304661
ENSECAG00000011663	NPTX1	104.319	-0.854652	0.215302	-3.96956	7.20063e-05	0.000865026
ENSECAG00000011664	PRKAR2B	1127.94	-0.312915	0.11227	-2.78717	0.00531713	0.027996
ENSECAG00000011666	ZFP37	66.8263	0.540697	0.190274	2.84167	0.00448781	0.0243772
ENSECAG00000011669	TNN	242.108	0.645549	0.133376	4.84007	1.29792e-06	2.95581e-05
ENSECAG00000011676	PGPEP1	275.405	0.457147	0.141424	3.23246	0.00122731	0.00870183
ENSECAG00000011679	TALDO1	5558.47	0.421236	0.115769	3.6386	0.000274123	0.00257544
ENSECAG00000011689	SLBP	2856.81	-0.543108	0.138775	-3.91358	9.09365e-05	0.00104222
ENSECAG00000011704	TNFAIP2	154.22	0.860931	0.205468	4.1901	2.78831e-05	0.000392035
ENSECAG00000011706	DENND6A	1134.55	-0.345452	0.0879939	-3.92586	8.64198e-05	0.000997762
ENSECAG00000011713	C7orf26	2897.11	-0.3172	0.111369	-2.8482	0.0043967	0.0240214
ENSECAG00000011716	SLC27A4	529.861	0.59942	0.185482	3.23169	0.00123062	0.00871782
ENSECAG00000011721	JARID2	4477.15	-0.353494	0.131672	-2.68466	0.00726036	0.0354677
ENSECAG00000011726	EIF2AK2	1966.86	1.99856	0.190257	10.5046	8.23005e-26	1.4662e-23
ENSECAG00000011728	PYGL	1315.92	0.559441	0.176796	3.16433	0.0015544	0.0105889
ENSECAG00000011733	RNASE6	5829.96	1.06204	0.286106	3.71206	0.000205583	0.00204479
ENSECAG00000011735	ITGA7	44.1753	0.758535	0.254498	2.98051	0.00287771	0.0170222
ENSECAG00000011746	PLK3	12105.4	-0.853279	0.131646	-6.48164	9.07297e-11	4.85524e-09
ENSECAG00000011750	ROPN1L	545.247	-0.482259	0.12645	-3.81384	0.000136826	0.00146205
ENSECAG00000011752	ATG14	1638.44	-0.606254	0.127913	-4.73957	2.1417e-06	4.50558e-05
ENSECAG00000011753	SESTD1	505.8	-0.393445	0.154093	-2.5533	0.0106708	0.0476309
ENSECAG00000011756	FBXW11	2125.49	-0.336461	0.0873945	-3.84992	0.000118158	0.00130428
ENSECAG00000011761	CHD6	6641.17	-0.436208	0.127036	-3.43373	0.000595344	0.00490566
ENSECAG00000011768	BZW1	26970.8	-0.319088	0.122352	-2.60796	0.00910844	0.0421269
ENSECAG00000011770	SYTL3	2881.83	-0.511243	0.107781	-4.74337	2.10193e-06	4.42853e-05
ENSECAG00000011776	MX1	13538.5	4.19428	0.218756	19.1734	6.17727e-82	5.79593e-79
ENSECAG00000011777	NT5C3A	1423.34	0.650217	0.166652	3.90164	9.55427e-05	0.00108868
ENSECAG00000011788	CDC45	158.535	0.751819	0.264446	2.843	0.00446916	0.0242947
ENSECAG00000011804	BTN2A2	115.196	0.698206	0.216432	3.22599	0.00125538	0.00887088
ENSECAG00000011807	ENSECAG00000011807	7974.51	-0.357799	0.109018	-3.28201	0.0010307	0.00760278
ENSECAG00000011822	SPTLC3	330.437	0.697162	0.254889	2.73516	0.00623505	0.0314636
ENSECAG00000011823	ENSECAG00000011823	232.81	0.532247	0.182467	2.91695	0.00353472	0.0201001
ENSECAG00000011830	UTP4	1582.1	-0.423232	0.160769	-2.63255	0.0084746	0.0399035
ENSECAG00000011835	PSMA5	2227.94	0.378067	0.116023	3.25855	0.00111982	0.00810741
ENSECAG00000011846	RTN4	9040.52	-0.466107	0.0891908	-5.22596	1.73256e-07	4.98652e-06
ENSECAG00000011854	ENSECAG00000011854	459.875	1.17358	0.182734	6.42237	1.34172e-10	7.01985e-09
ENSECAG00000011860	TCAP	819.882	-0.464766	0.138302	-3.36051	0.000777988	0.00607963
ENSECAG00000011865	CTDSPL2	3585.72	-0.413419	0.10376	-3.98438	6.76563e-05	0.000820857
ENSECAG00000011870	PYM1	168.329	0.935008	0.169723	5.50903	3.60816e-08	1.2266e-06
ENSECAG00000011892	ZNF582	203.47	0.515234	0.198374	2.59729	0.00939636	0.0432171
ENSECAG00000011899	PNN	7461.85	-0.275903	0.0700353	-3.93948	8.16579e-05	0.000953737
ENSECAG00000011929	NR4A3	6049.4	-1.37191	0.444117	-3.08906	0.0020079	0.0129273
ENSECAG00000011935	SMURF2	2400.76	-0.288263	0.0896899	-3.214	0.001309	0.00918844
ENSECAG00000011938	MANF	1829.04	-0.837438	0.150679	-5.55777	2.73236e-08	9.44846e-07
ENSECAG00000011953	TMEM248	1012.59	0.648881	0.12401	5.23248	1.67248e-07	4.84331e-06
ENSECAG00000011958	TRMT44	767.935	-0.321128	0.104723	-3.06645	0.00216615	0.0137017
ENSECAG00000011962	CDS1	174.933	1.38881	0.324301	4.28249	1.84816e-05	0.000277303
ENSECAG00000011966	ZNF217	3905.96	-0.401455	0.0728783	-5.50856	3.61775e-08	1.2269e-06
ENSECAG00000011967	CNOT11	2884.09	-0.356504	0.119838	-2.97489	0.00293094	0.0172594
ENSECAG00000011969	AFF4	4747.52	-0.641678	0.199248	-3.2205	0.00127967	0.00900053
ENSECAG00000011983	TRAPPC13	831.921	0.480225	0.113786	4.22041	2.43857e-05	0.000348314
ENSECAG00000011985	NFASC	46.0545	-0.911025	0.357322	-2.54959	0.0107849	0.0479644
ENSECAG00000011986	NAPEPLD	6.42037	-2.15379	0.796469	-2.70417	0.00684746	0.0340053
ENSECAG00000011988	ZNF436	209.2	1.01929	0.236913	4.3024	1.6896e-05	0.000256244
ENSECAG00000012014	TMEM128	123.533	0.533747	0.16149	3.30515	0.000949257	0.00710997
ENSECAG00000012022	PSMB10	6268.6	0.976875	0.178542	5.4714	4.46496e-08	1.48558e-06
ENSECAG00000012023	ENSECAG00000012023	4012.81	-0.423022	0.0799446	-5.29145	1.21352e-07	3.67292e-06
ENSECAG00000012024	TBC1D8	1847.94	0.502019	0.151205	3.32012	0.000899794	0.00681605
ENSECAG00000012033	THAP5	146.984	0.366202	0.143887	2.54507	0.0109255	0.0483084
ENSECAG00000012041	BEX3	1198.64	-0.251036	0.093967	-2.67153	0.00755065	0.036443
ENSECAG00000012048	DBNL	5807.11	0.30121	0.0771965	3.90186	9.54556e-05	0.00108868
ENSECAG00000012069	6-Mar	8836.97	-0.71651	0.156413	-4.58088	4.6302e-06	8.66562e-05
ENSECAG00000012075	SH2D3A	19.4386	1.16802	0.380597	3.06892	0.00214836	0.0136382
ENSECAG00000012077	WDR44	898.934	0.654558	0.126125	5.18974	2.10585e-07	5.8922e-06
ENSECAG00000012089	BRD2	36260.4	-0.674419	0.12059	-5.59267	2.23606e-08	7.86756e-07
ENSECAG00000012095	AFMID	120.817	0.672687	0.189622	3.54752	0.000388875	0.00349491
ENSECAG00000012102	DNMT3B	1379.22	-0.378958	0.137411	-2.75783	0.00581857	0.0299089
ENSECAG00000012104	TNFAIP6	129.695	1.80567	0.459505	3.92959	8.50893e-05	0.000983208
ENSECAG00000012110	MRPL15	40599.8	-0.362721	0.0785712	-4.61647	3.90331e-06	7.49457e-05
ENSECAG00000012112	ALOX15B	85.5563	0.49206	0.185456	2.65325	0.00797217	0.0379825
ENSECAG00000012118	ARNTL	7205.08	-0.411288	0.114709	-3.58548	0.000336464	0.00308094
ENSECAG00000012124	RAB2A	1239.4	0.359442	0.0786195	4.57192	4.83274e-06	8.97308e-05
ENSECAG00000012132	ENSECAG00000012132	941.507	3.07728	0.191635	16.058	5.02241e-58	2.01958e-55
ENSECAG00000012134	ASNS	462.469	0.363734	0.111073	3.27474	0.00105761	0.00773637
ENSECAG00000012143	CYFIP1	845.168	0.888264	0.258516	3.43601	0.000590348	0.0048702
ENSECAG00000012148	C1H15orf48	1002.98	1.06069	0.271874	3.90141	9.56342e-05	0.00108868
ENSECAG00000012155	GAN	1750	-1.14083	0.198281	-5.75358	8.7373e-09	3.36901e-07
ENSECAG00000012161	ZNF711	538.543	-0.723512	0.123221	-5.87168	4.31401e-09	1.73969e-07
ENSECAG00000012168	RCOR1	2323.76	-0.430575	0.130615	-3.29653	0.000978873	0.00727769
ENSECAG00000012172	PFKFB3	5507.62	-0.539592	0.179275	-3.00986	0.00261367	0.0158535
ENSECAG00000012186	PHLPP2	752.521	-0.691139	0.177456	-3.8947	9.83212e-05	0.00111325
ENSECAG00000012199	ENSECAG00000012199	1120.66	0.689525	0.153952	4.47883	7.50548e-06	0.000130113
ENSECAG00000012200	GPR137C	116.991	1.80439	0.227074	7.94626	1.92226e-15	1.71227e-13
ENSECAG00000012206	ZNF572	91.3563	0.939716	0.2227	4.21965	2.44677e-05	0.000348894
ENSECAG00000012220	ITPRID2	2798.4	0.359726	0.11502	3.12751	0.00176291	0.0116594
ENSECAG00000012227	MRM2	427.596	0.34642	0.123654	2.80153	0.00508609	0.0270425
ENSECAG00000012228	STARD3	3067.83	-0.316959	0.116344	-2.72431	0.00644356	0.0323073
ENSECAG00000012253	CXCL11	28.0233	4.37654	0.741758	5.90023	3.6299e-09	1.48509e-07
ENSECAG00000012255	MTFMT	423.122	-0.468607	0.103477	-4.52861	5.93729e-06	0.000107268
ENSECAG00000012265	TSTD2	1606.52	-0.497093	0.152297	-3.26398	0.00109859	0.00797809
ENSECAG00000012289	ZSCAN29	306.94	0.608948	0.184312	3.3039	0.000953505	0.00713051
ENSECAG00000012302	NOTCH4	31.685	1.0327	0.33359	3.09572	0.00196334	0.0126927
ENSECAG00000012316	DTWD1	738.452	0.291898	0.0929767	3.13948	0.0016925	0.0113031
ENSECAG00000012319	EFNB1	135.226	-0.912796	0.186374	-4.89766	9.69829e-07	2.27111e-05
ENSECAG00000012321	ANXA4	2995.67	0.423334	0.0939924	4.50391	6.67141e-06	0.000118105
ENSECAG00000012326	CD1D	33.8588	2.69732	0.442111	6.101	1.05407e-09	4.70951e-08
ENSECAG00000012328	STAT5A	10781.2	0.302439	0.100763	3.0015	0.00268654	0.0161721
ENSECAG00000012331	PARP9	2245.32	1.79885	0.142255	12.6452	1.18875e-36	3.1567e-34
ENSECAG00000012339	ENSECAG00000012339	8811.36	-0.389546	0.0991049	-3.93065	8.47178e-05	0.000980748
ENSECAG00000012359	NXPE4	828.677	0.393526	0.143418	2.74391	0.00607114	0.0308467
ENSECAG00000012360	HYDIN	23.1536	-1.3669	0.465564	-2.936	0.00332473	0.0191536
ENSECAG00000012378	NDUFAF1	276.86	0.407048	0.128526	3.16705	0.00153994	0.0105158
ENSECAG00000012380	RABGAP1L	5756.49	-0.341044	0.0897708	-3.79905	0.000145251	0.00153641
ENSECAG00000012386	SELENOS	293.446	0.424981	0.127332	3.3376	0.000845059	0.00647434
ENSECAG00000012398	EOGT	778.649	0.275626	0.0985924	2.79561	0.00518016	0.0274184
ENSECAG00000012417	BAG2	512.777	-0.328817	0.111204	-2.95688	0.0031077	0.0181879
ENSECAG00000012451	DNAJC25	1249.73	-0.417889	0.0883535	-4.72974	2.24812e-06	4.68742e-05
ENSECAG00000012455	ENSECAG00000012455	937.721	0.429875	0.122864	3.4988	0.000467349	0.0040542
ENSECAG00000012464	SYNCRIP	1138.67	-0.605021	0.157654	-3.83766	0.000124211	0.00135726
ENSECAG00000012472	ENSECAG00000012472	485.549	-0.320187	0.119258	-2.68483	0.00725662	0.0354617
ENSECAG00000012474	TTF2	1888.01	0.351267	0.108069	3.2504	0.00115243	0.00828785
ENSECAG00000012485	CDS2	2379.97	-0.313017	0.0816167	-3.83521	0.000125459	0.0013677
ENSECAG00000012486	TNRC6C	4374.98	-0.448047	0.152659	-2.93495	0.00333598	0.0191948
ENSECAG00000012489	BUD23	4410.41	-0.400155	0.100565	-3.97907	6.91867e-05	0.000835823
ENSECAG00000012502	GLIPR2	1056.94	0.708837	0.140875	5.03166	4.86248e-07	1.23306e-05
ENSECAG00000012506	SERPINB9	3462.22	0.732041	0.0930438	7.86771	3.61188e-15	3.13788e-13
ENSECAG00000012510	NTRK3	12.2428	-1.7228	0.542836	-3.1737	0.00150511	0.0103281
ENSECAG00000012511	RANBP10	710.848	-0.435685	0.117014	-3.72337	0.000196579	0.00197477
ENSECAG00000012514	ENSECAG00000012514	216.257	0.490721	0.165435	2.96625	0.00301458	0.0177001
ENSECAG00000012515	MRPL18	637.378	0.385849	0.117423	3.28597	0.00101632	0.00753219
ENSECAG00000012516	EIF1	53570.2	-0.610114	0.114723	-5.31816	1.04823e-07	3.21411e-06
ENSECAG00000012542	COQ2	2351.83	-0.512489	0.108363	-4.72937	2.25214e-06	4.68884e-05
ENSECAG00000012547	ENOSF1	271.108	-0.395911	0.149354	-2.65082	0.00802974	0.0381664
ENSECAG00000012553	HSF2	850.692	-0.402632	0.149813	-2.68756	0.00719764	0.0352469
ENSECAG00000012559	RAB7A	5495.45	0.245622	0.0957119	2.56627	0.0102799	0.0463317
ENSECAG00000012566	ZNF596	434.638	0.534155	0.112765	4.73691	2.17005e-06	4.55839e-05
ENSECAG00000012589	ENSECAG00000012589	1112.21	-0.648077	0.177474	-3.65168	0.000260532	0.00247418
ENSECAG00000012595	NTHL1	184.132	0.532145	0.197555	2.69365	0.00706734	0.0348269
ENSECAG00000012597	EIF5	18495.1	-0.417032	0.151411	-2.75431	0.00588167	0.0301451
ENSECAG00000012601	CEP85L	3572.11	-0.665387	0.159956	-4.1598	3.18522e-05	0.000440361
ENSECAG00000012603	MRPS6	1006.85	0.386019	0.150815	2.55955	0.0104807	0.0470257
ENSECAG00000012611	TMEM71	4278.56	-0.483796	0.0910028	-5.31628	1.05909e-07	3.23333e-06
ENSECAG00000012621	DAPK2	99.3438	-1.48634	0.254837	-5.83254	5.45915e-09	2.1582e-07
ENSECAG00000012659	PRKAG2	2644.88	-0.248623	0.0854865	-2.90833	0.00363361	0.0205262
ENSECAG00000012664	HDHD2	635.233	0.42943	0.0916058	4.6878	2.76153e-06	5.61645e-05
ENSECAG00000012668	PTPRF	85.3206	-0.683508	0.24563	-2.78267	0.00539132	0.0283101
ENSECAG00000012680	N4BP2L1	1121.44	0.418122	0.130659	3.2001	0.00137378	0.00958583
ENSECAG00000012681	AMOTL1	141.355	-0.646983	0.162148	-3.99008	6.60508e-05	0.000806243
ENSECAG00000012693	LONRF1	985.555	-0.510883	0.167262	-3.05439	0.0022552	0.0141442
ENSECAG00000012701	TRA2B	14089	-0.469615	0.0972586	-4.82851	1.37555e-06	3.10538e-05
ENSECAG00000012705	HEBP2	393.162	-0.658569	0.145964	-4.51185	6.42635e-06	0.000114487
ENSECAG00000012718	STX12	823.346	-0.32197	0.119309	-2.69861	0.00696292	0.034433
ENSECAG00000012724	MAP3K4	3834.19	-0.336287	0.111115	-3.02647	0.00247426	0.0152131
ENSECAG00000012726	MRPL14	243.027	0.917293	0.13787	6.65331	2.86578e-11	1.66665e-09
ENSECAG00000012735	ZSCAN20	118.023	0.581641	0.21702	2.68012	0.00735957	0.0357908
ENSECAG00000012736	STAG3	7895.99	-0.349868	0.108168	-3.23449	0.00121862	0.00865765
ENSECAG00000012743	ANO6	1998.7	-0.278163	0.102742	-2.70739	0.0067815	0.0337373
ENSECAG00000012744	ADAM12	599.748	-0.381851	0.137617	-2.77473	0.0055247	0.0287767
ENSECAG00000012756	ENSECAG00000012756	8.89785	-2.09757	0.824703	-2.54342	0.0109773	0.0484764
ENSECAG00000012760	LUC7L3	7144.89	-0.202569	0.0791586	-2.55903	0.0104966	0.0470773
ENSECAG00000012770	ALDH9A1	1160.3	-0.235951	0.0902287	-2.61503	0.00892184	0.0414957
ENSECAG00000012773	CMPK2	1280.2	2.87634	0.129642	22.1869	4.59607e-109	1.2937e-105
ENSECAG00000012776	RLF	10648.3	-0.581934	0.137891	-4.22026	2.44023e-05	0.000348314
ENSECAG00000012787	GAPVD1	6121.44	-0.308767	0.112153	-2.75309	0.00590356	0.0302133
ENSECAG00000012789	AQP9	500.319	1.29256	0.341185	3.78845	0.000151591	0.00158624
ENSECAG00000012791	GBP6	26464.2	2.78227	0.156915	17.7311	2.41263e-70	1.47632e-67
ENSECAG00000012794	LYAR	217.381	0.363186	0.139341	2.60645	0.00914871	0.0422715
ENSECAG00000012815	TNPO3	4441.33	-0.264146	0.0829719	-3.18356	0.00145477	0.0100859
ENSECAG00000012818	ENSECAG00000012818	250.781	0.510725	0.183097	2.78936	0.00528117	0.0278171
ENSECAG00000012822	EIF3K	18512.6	-0.364604	0.0783487	-4.6536	3.26183e-06	6.46578e-05
ENSECAG00000012825	ARHGAP24	306.49	-0.661836	0.145785	-4.53979	5.63091e-06	0.000102921
ENSECAG00000012837	NRF1	1310.23	-0.357343	0.116267	-3.07347	0.00211582	0.0134499
ENSECAG00000012838	EPB41L2	1700.8	1.45318	0.223707	6.49591	8.25326e-11	4.50219e-09
ENSECAG00000012844	TICAM2	2095.64	0.693437	0.101031	6.86362	6.71366e-12	4.18089e-10
ENSECAG00000012851	ZFR	3351.8	-0.385104	0.113886	-3.38149	0.00072095	0.00571642
ENSECAG00000012858	RASL11A	301.538	-1.36342	0.242581	-5.62049	1.90415e-08	6.75038e-07
ENSECAG00000012867	MIER3	711.08	-0.750459	0.166019	-4.52033	6.17431e-06	0.000110556
ENSECAG00000012876	CASP4	2220.44	1.41554	0.152301	9.29435	1.48109e-20	1.86115e-18
ENSECAG00000012878	PNPLA8	5172.33	-0.734611	0.175081	-4.19583	2.71875e-05	0.000384174
ENSECAG00000012900	MSN	18987.3	0.425158	0.0970784	4.37953	1.18933e-05	0.000193287
ENSECAG00000012908	NOL9	938.767	-0.339216	0.121072	-2.80178	0.00508212	0.0270317
ENSECAG00000012913	SLAMF7	707.423	1.0949	0.153088	7.15206	8.54838e-13	5.9266e-11
ENSECAG00000012914	RAB22A	447.788	-0.368637	0.109226	-3.37499	0.000738176	0.00581696
ENSECAG00000012920	TAPBPL	3550.45	0.618235	0.070933	8.71576	2.88815e-18	3.12675e-16
ENSECAG00000012932	USP24	15982.2	-0.343205	0.09734	-3.52583	0.000422151	0.00374849
ENSECAG00000012948	LDB1	4542.29	-0.292154	0.0689528	-4.23702	2.2651e-05	0.000326964
ENSECAG00000012954	ORAI1	338.824	0.675187	0.254398	2.65406	0.00795306	0.0379171
ENSECAG00000012955	CD163L1	94.7351	-1.41804	0.408915	-3.46782	0.000524706	0.0044513
ENSECAG00000012970	FAF2	4440.19	-0.286018	0.111296	-2.56988	0.0101733	0.0459348
ENSECAG00000012977	AEBP2	1151.08	-0.26236	0.103182	-2.5427	0.0110001	0.0485619
ENSECAG00000012978	NECAP1	824.146	-0.454934	0.112966	-4.02716	5.64553e-05	0.000707526
ENSECAG00000012979	SUCLG1	3150.21	0.223134	0.0827936	2.69506	0.00703766	0.034705
ENSECAG00000012990	CALCRL	109.801	1.05289	0.361906	2.90929	0.00362253	0.0204753
ENSECAG00000012993	JAG1	1068.09	-1.17067	0.285685	-4.09776	4.17168e-05	0.000554412
ENSECAG00000012998	APH1A	1835.38	0.395804	0.108454	3.64951	0.00026274	0.00248843
ENSECAG00000013000	ENSECAG00000013000	143.933	0.762305	0.204796	3.72227	0.000197439	0.00198058
ENSECAG00000013038	ATG16L2	2906.6	-0.36304	0.0809985	-4.48206	7.39251e-06	0.000128606
ENSECAG00000013041	ETF1	6282.58	-0.520389	0.149295	-3.48564	0.000490954	0.00422417
ENSECAG00000013045	WASHC3	386.332	0.575555	0.169742	3.39077	0.000696967	0.00555757
ENSECAG00000013046	ZBTB21	4464.86	-0.518644	0.128969	-4.02147	5.78366e-05	0.000721624
ENSECAG00000013051	SYNJ2BP	770.652	0.420497	0.127065	3.3093	0.00093528	0.00702034
ENSECAG00000013053	TOP2A	1497.22	0.850324	0.218593	3.88998	0.000100254	0.00112968
ENSECAG00000013054	TFDP1	983.787	0.262719	0.09065	2.89817	0.00375347	0.0210799
ENSECAG00000013057	MREG	3315.43	-0.605891	0.136428	-4.4411	8.94982e-06	0.000151212
ENSECAG00000013066	ZCCHC14	469.749	-0.674441	0.105828	-6.37297	1.85404e-10	9.48866e-09
ENSECAG00000013071	ZNF740	555.006	0.336098	0.110297	3.04721	0.00230979	0.0144159
ENSECAG00000013073	ZBTB10	6109.43	-0.319923	0.126355	-2.53194	0.0113433	0.049608
ENSECAG00000013074	FPGS	236.517	0.574701	0.164892	3.48533	0.000491534	0.00422593
ENSECAG00000013080	HYOU1	2583.12	0.463372	0.146352	3.16615	0.00154473	0.0105434
ENSECAG00000013081	MMP9	1712.96	-1.8819	0.284449	-6.61594	3.69208e-11	2.12091e-09
ENSECAG00000013088	CDKL2	200.708	-0.843635	0.135227	-6.23865	4.41351e-10	2.07745e-08
ENSECAG00000013112	LRIF1	503.749	0.820982	0.148902	5.51359	3.51594e-08	1.19814e-06
ENSECAG00000013119	ORMDL1	465.984	-0.45445	0.14766	-3.07767	0.00208625	0.013304
ENSECAG00000013120	SLC26A6	5891.49	-0.260002	0.0798566	-3.25587	0.00113047	0.00817165
ENSECAG00000013124	BCL3	2348.89	0.501063	0.180687	2.7731	0.00555259	0.0288579
ENSECAG00000013128	ACP2	772.462	0.618988	0.143224	4.32183	1.54739e-05	0.000238794
ENSECAG00000013136	ADD1	19744	-0.363925	0.105663	-3.44421	0.000572728	0.00477522
ENSECAG00000013151	RGCC	10138.2	-2.40238	0.451432	-5.32168	1.02811e-07	3.15931e-06
ENSECAG00000013165	VAMP4	166.937	0.573126	0.186153	3.0788	0.00207838	0.0132718
ENSECAG00000013168	METTL3	1099.11	0.355193	0.113294	3.13516	0.00171763	0.0114081
ENSECAG00000013186	WWC3	165.791	-0.639047	0.146037	-4.37593	1.20913e-05	0.000195601
ENSECAG00000013188	CDCA2	178.532	0.716819	0.225397	3.18025	0.0014715	0.0101792
ENSECAG00000013193	UHRF1	436.822	1.18962	0.246741	4.82135	1.42592e-06	3.19052e-05
ENSECAG00000013216	NMT1	2068.7	0.376281	0.116138	3.23993	0.00119558	0.00851546
ENSECAG00000013223	PBK	79.4444	1.06606	0.317728	3.35525	0.000792947	0.00614195
ENSECAG00000013239	ZBTB43	1642.79	-0.7517	0.221594	-3.39224	0.000693239	0.00553412
ENSECAG00000013244	CHMP2A	1346.38	0.32091	0.111679	2.8735	0.0040595	0.022529
ENSECAG00000013247	PER2	529.46	-0.886175	0.281508	-3.14795	0.00164418	0.0110454
ENSECAG00000013253	UXT	2299.42	-0.257829	0.0739698	-3.4856	0.000491029	0.00422417
ENSECAG00000013261	CD8A	1808.18	0.468729	0.153939	3.0449	0.00232755	0.0145139
ENSECAG00000013269	RPS27L	1065.98	0.409566	0.0858766	4.76924	1.8492e-06	3.96128e-05
ENSECAG00000013270	ZNF134	528.838	0.505377	0.125185	4.03703	5.41325e-05	0.000683896
ENSECAG00000013276	ENSECAG00000013276	686.864	1.19879	0.157785	7.59762	3.01638e-14	2.39845e-12
ENSECAG00000013285	ATR	7926.44	-0.31044	0.102371	-3.03249	0.00242546	0.0149785
ENSECAG00000013287	BFSP2	54.1084	2.08683	0.466569	4.47272	7.72313e-06	0.000133053
ENSECAG00000013291	PER1	24612.4	-1.24571	0.203563	-6.11953	9.38489e-10	4.23343e-08
ENSECAG00000013295	NUFIP1	1272.3	-0.47999	0.133361	-3.59918	0.000319223	0.00295576
ENSECAG00000013300	CXCL10	4645.78	4.32886	0.435066	9.94988	2.52497e-23	3.86265e-21
ENSECAG00000013322	PNKD	1030.83	0.614925	0.143125	4.29643	1.73571e-05	0.000262108
ENSECAG00000013334	B4GALT4	12721.7	-0.704004	0.106922	-6.58429	4.57064e-11	2.59384e-09
ENSECAG00000013357	C16H3orf20	510.022	-0.327366	0.116551	-2.80878	0.004973	0.0265516
ENSECAG00000013359	LRRC8A	630.058	-0.587246	0.123385	-4.75947	1.94097e-06	4.10786e-05
ENSECAG00000013375	ABHD16A	4418.56	0.415233	0.0975448	4.25684	2.07337e-05	0.000304282
ENSECAG00000013393	ENSECAG00000013393	2797.12	-0.386761	0.138282	-2.7969	0.00515963	0.02732
ENSECAG00000013395	RBM25	6860.22	-0.257054	0.0750731	-3.42405	0.000616949	0.00504236
ENSECAG00000013404	CAND1	12351.3	-0.411048	0.100738	-4.08037	4.49643e-05	0.000589225
ENSECAG00000013423	RBM39	28083.9	-0.527327	0.102251	-5.15717	2.50715e-07	6.89171e-06
ENSECAG00000013435	OAS1	3269.75	3.49113	0.182018	19.1802	5.42043e-82	5.44908e-79
ENSECAG00000013452	BRMS1L	203.993	-0.917816	0.211274	-4.34421	1.3978e-05	0.000219993
ENSECAG00000013462	PATL2	260.054	0.770144	0.117564	6.55085	5.72118e-11	3.19523e-09
ENSECAG00000013471	ENSECAG00000013471	366.914	0.35521	0.128696	2.76008	0.00577877	0.0297672
ENSECAG00000013476	PHF6	727.023	0.403951	0.117328	3.44293	0.000575441	0.00478278
ENSECAG00000013478	FMO4	215.33	0.477583	0.171951	2.77743	0.00547903	0.0285811
ENSECAG00000013481	VCL	2509.5	-0.356565	0.0830205	-4.2949	1.74772e-05	0.000263638
ENSECAG00000013488	TMEM38B	206.327	0.611332	0.196131	3.11695	0.00182732	0.0119896
ENSECAG00000013490	ZDHHC9	833.076	-0.35586	0.139771	-2.54603	0.0108957	0.0482138
ENSECAG00000013502	ITGB7	4431.6	0.31264	0.0990624	3.15599	0.00159954	0.0108346
ENSECAG00000013534	CD53	11502	0.487774	0.126203	3.86499	0.000111092	0.00123315
ENSECAG00000013540	KANSL2	4622.74	-0.514343	0.0827351	-6.21675	5.07568e-10	2.38117e-08
ENSECAG00000013544	TMEM268	972.866	0.562926	0.111028	5.07012	3.97574e-07	1.02669e-05
ENSECAG00000013570	KIN	625.629	-0.385488	0.118949	-3.24078	0.00119205	0.00850326
ENSECAG00000013588	WDR20	1630.91	-0.497698	0.100165	-4.96878	6.73743e-07	1.65484e-05
ENSECAG00000013622	ACTL6A	713.688	0.372116	0.139147	2.67427	0.00748919	0.0362708
ENSECAG00000013623	PIK3AP1	3825.8	0.361169	0.112318	3.21559	0.00130175	0.00914211
ENSECAG00000013655	TRIM34	1342.37	0.809087	0.114173	7.08648	1.37565e-12	9.30813e-11
ENSECAG00000013659	TUBB4A	7421.71	-1.24051	0.149688	-8.2873	1.15853e-16	1.12449e-14
ENSECAG00000013661	FAM184B	227.036	-0.833977	0.20114	-4.14625	3.37963e-05	0.000463595
ENSECAG00000013692	ENSECAG00000013692	195.515	1.00012	0.214888	4.65414	3.25342e-06	6.46578e-05
ENSECAG00000013698	ANKRD50	393.776	-0.436056	0.125655	-3.47025	0.000519968	0.00442445
ENSECAG00000013735	HPF1	457.379	0.337093	0.108913	3.09508	0.00196763	0.0127146
ENSECAG00000013745	SNX10	1408.62	1.32059	0.174865	7.55204	4.28497e-14	3.38801e-12
ENSECAG00000013751	TM9SF3	6571.98	-0.264675	0.0968582	-2.73261	0.00628356	0.0316517
ENSECAG00000013760	TTI1	250.388	0.608498	0.16257	3.74299	0.000181842	0.0018505
ENSECAG00000013762	NCR1	81.7671	-1.60118	0.252102	-6.35134	2.13447e-10	1.0718e-08
ENSECAG00000013764	CHID1	1575.43	0.298856	0.117691	2.53933	0.0111065	0.0488737
ENSECAG00000013765	MTMR10	1644.22	-0.307661	0.0712983	-4.31513	1.5951e-05	0.000245082
ENSECAG00000013766	E2F5	72.4819	0.513989	0.189525	2.71198	0.00668817	0.0333319
ENSECAG00000013771	PDE4D	8238.92	-0.969659	0.158127	-6.13217	8.66898e-10	3.93572e-08
ENSECAG00000013788	ARHGDIB	32690.7	0.442285	0.069169	6.39426	1.61331e-10	8.31709e-09
ENSECAG00000013789	EPN2	171.383	-0.745452	0.249612	-2.98644	0.00282245	0.016775
ENSECAG00000013791	TINF2	1603.6	0.392335	0.0906736	4.3269	1.51225e-05	0.000234398
ENSECAG00000013814	HECTD2	330.756	-0.403393	0.159084	-2.53572	0.0112218	0.0492624
ENSECAG00000013815	ENSECAG00000013815	5231.8	-0.499874	0.0955246	-5.23294	1.66835e-07	4.84131e-06
ENSECAG00000013816	VPS45	434.357	0.896569	0.193031	4.64468	3.40603e-06	6.6857e-05
ENSECAG00000013825	NOD1	635.664	1.30735	0.21324	6.13089	8.73903e-10	3.95476e-08
ENSECAG00000013848	LILRA	55.2781	1.42419	0.395537	3.60064	0.000317431	0.00294497
ENSECAG00000013850	LMAN2L	136.507	0.676753	0.199329	3.39515	0.000685902	0.00549112
ENSECAG00000013853	CCDC90B	285.572	0.64671	0.139702	4.62921	3.67057e-06	7.12546e-05
ENSECAG00000013864	CNOT2	3810.73	-0.36242	0.0914538	-3.96288	7.40514e-05	0.000885471
ENSECAG00000013869	ENSECAG00000013869	866.437	1.43741	0.226329	6.35095	2.13994e-10	1.0718e-08
ENSECAG00000013872	ENSECAG00000013872	43.003	-1.11357	0.318326	-3.49821	0.0004684	0.00405678
ENSECAG00000013883	ICAM1	341.357	1.00232	0.332157	3.0176	0.00254781	0.0155438
ENSECAG00000013885	TEX264	759.536	0.326545	0.115278	2.83267	0.00461616	0.0249492
ENSECAG00000013900	ZDHHC24	95.722	0.734453	0.27758	2.64592	0.00814698	0.0386583
ENSECAG00000013909	SIRT1	4705.19	-0.641306	0.139329	-4.60282	4.16806e-06	7.89519e-05
ENSECAG00000013913	PCK2	928.061	0.273616	0.10787	2.53654	0.0111953	0.0491767
ENSECAG00000013920	DBR1	1606.36	-0.468953	0.0971632	-4.82645	1.38987e-06	3.12476e-05
ENSECAG00000013939	ZFHX2	47.1245	0.754368	0.268707	2.80739	0.0049944	0.0266456
ENSECAG00000013942	NRAS	2343.29	0.442869	0.102319	4.32831	1.50261e-05	0.000233162
ENSECAG00000013945	RAB29	757.655	0.595771	0.108809	5.47539	4.36557e-08	1.45595e-06
ENSECAG00000013955	ENSECAG00000013955	2130.76	0.916816	0.0960902	9.5412	1.41184e-21	1.91061e-19
ENSECAG00000013956	ROBO3	8.21945	-1.61992	0.607896	-2.66479	0.00770359	0.0369405
ENSECAG00000013962	ENSECAG00000013962	384.022	-1.08156	0.313158	-3.4537	0.000552949	0.00464055
ENSECAG00000013965	SLC6A8	182.129	-1.14468	0.176324	-6.49192	8.47472e-11	4.60514e-09
ENSECAG00000013968	NAXE	749.857	0.342104	0.118587	2.88484	0.00391614	0.0218713
ENSECAG00000013977	MOK	45.7367	-0.962449	0.274946	-3.5005	0.000464378	0.00403895
ENSECAG00000013984	CBLN3	9.31571	1.79879	0.608917	2.95408	0.00313605	0.018314
ENSECAG00000013985	UHRF2	3628.42	-0.30738	0.0966548	-3.18018	0.00147184	0.0101792
ENSECAG00000013993	TOMM40	342.542	0.863202	0.302902	2.84977	0.00437511	0.0239313
ENSECAG00000014002	UBA1	6848.38	0.411805	0.0667284	6.17136	6.77066e-10	3.12427e-08
ENSECAG00000014015	APBB1	155.94	-0.730769	0.235908	-3.09768	0.00195039	0.0126319
ENSECAG00000014028	DGUOK	406.176	0.306459	0.119637	2.56157	0.0104201	0.0468239
ENSECAG00000014030	ENSECAG00000014030	217.498	-0.419382	0.122681	-3.41848	0.000629729	0.00511383
ENSECAG00000014065	CCDC47	1144.31	0.420016	0.0935956	4.48757	7.20406e-06	0.000125483
ENSECAG00000014076	PUS10	1663.91	0.439453	0.127116	3.45712	0.000545991	0.00458502
ENSECAG00000014091	CCDC18	361.29	0.336528	0.114077	2.95002	0.00317756	0.0185037
ENSECAG00000014110	ENSECAG00000014110	91.6208	0.729302	0.213282	3.41943	0.000627525	0.00510508
ENSECAG00000014120	MTMR9	920.772	-0.363716	0.120302	-3.02335	0.00249989	0.0153318
ENSECAG00000014151	UBL7	1407.56	0.456832	0.114333	3.99562	6.45243e-05	0.000790353
ENSECAG00000014153	CLK4	12459.4	-0.674659	0.11607	-5.81252	6.1539e-09	2.41927e-07
ENSECAG00000014160	ERCC6	2371.8	-0.567578	0.14191	-3.99957	6.3457e-05	0.00078136
ENSECAG00000014169	CCSER2	2210.44	-0.362872	0.0935871	-3.87737	0.000105591	0.00118132
ENSECAG00000014178	GSR	910.902	0.419471	0.125245	3.34919	0.000810473	0.00624729
ENSECAG00000014185	IPO11	866.2	-0.480081	0.164318	-2.92166	0.00348168	0.0198627
ENSECAG00000014198	MTCH2	1182.14	0.737687	0.131222	5.62166	1.8913e-08	6.72175e-07
ENSECAG00000014203	DYNC1I1	118.747	-0.632799	0.190399	-3.32354	0.000888831	0.00675819
ENSECAG00000014211	AGK	2033.3	0.523271	0.0794702	6.5845	4.56425e-11	2.59384e-09
ENSECAG00000014218	SIGLEC1	1155.63	2.70916	0.477868	5.66925	1.4342e-08	5.21574e-07
ENSECAG00000014232	NR4A2	23701.1	-1.01734	0.188364	-5.4009	6.63086e-08	2.14535e-06
ENSECAG00000014234	NKG7	1131.66	0.615286	0.110252	5.58074	2.39491e-08	8.36375e-07
ENSECAG00000014236	TRAPPC2B	196.253	0.564634	0.151398	3.72946	0.000191893	0.00193738
ENSECAG00000014244	MAN1C1	6005.96	-0.295979	0.0925709	-3.19732	0.0013871	0.00966916
ENSECAG00000014248	SCAF4	1958.65	0.23029	0.0860234	2.67707	0.00742701	0.036044
ENSECAG00000014260	FOS	223238	-1.3337	0.173378	-7.69244	1.44355e-14	1.16094e-12
ENSECAG00000014267	NINJ1	222.854	1.05635	0.278363	3.79485	0.000147733	0.00155396
ENSECAG00000014269	AGAP1	45.5444	-0.808028	0.26759	-3.01965	0.00253069	0.0154722
ENSECAG00000014271	AKR1B1	3174.22	0.225666	0.0827212	2.72803	0.00637135	0.0320366
ENSECAG00000014300	CBLB	8288.76	-0.456134	0.155556	-2.93228	0.00336479	0.0193211
ENSECAG00000014310	SEC23A	2198.84	0.500197	0.112235	4.45668	8.32376e-06	0.000141826
ENSECAG00000014330	CYCS	29859.3	-0.770349	0.210524	-3.65919	0.00025301	0.00241251
ENSECAG00000014338	EGR1	38140.3	-1.76134	0.244806	-7.19485	6.25315e-13	4.40034e-11
ENSECAG00000014344	ZNF568	218.77	0.74054	0.248432	2.98085	0.0028745	0.0170205
ENSECAG00000014347	ATXN2	2095.49	-0.354799	0.0951343	-3.72946	0.000191894	0.00193738
ENSECAG00000014357	DLL1	132.743	0.989645	0.192711	5.13538	2.81576e-07	7.65038e-06
ENSECAG00000014360	RUNX3	10291	-0.435261	0.139054	-3.13016	0.0017471	0.0115603
ENSECAG00000014372	SLC9A3R1	854.154	0.568055	0.140996	4.02888	5.6043e-05	0.000703612
ENSECAG00000014383	ITGAD	3449.62	-0.603846	0.132909	-4.54329	5.53837e-06	0.000101626
ENSECAG00000014384	AURKB	114.889	1.32254	0.333633	3.96405	7.36874e-05	0.000881868
ENSECAG00000014387	RASA3	37228.4	0.267312	0.103612	2.57993	0.00988195	0.044922
ENSECAG00000014390	FOXJ1	41.2295	-1.60224	0.345819	-4.63317	3.60113e-06	7.0197e-05
ENSECAG00000014391	ENSECAG00000014391	1314.08	0.345887	0.130804	2.64431	0.00818577	0.0388293
ENSECAG00000014393	CEP135	2833.19	-0.335603	0.0942892	-3.5593	0.000371851	0.00335907
ENSECAG00000014399	OSM	129.292	1.09098	0.404662	2.69604	0.00701702	0.0346396
ENSECAG00000014401	ING5	396.696	-0.487316	0.187282	-2.60204	0.00926705	0.0426642
ENSECAG00000014406	IL15	368.525	0.958151	0.133393	7.18294	6.82283e-13	4.77734e-11
ENSECAG00000014409	ENSECAG00000014409	1535.06	-0.350294	0.104271	-3.35945	0.00078097	0.00609188
ENSECAG00000014416	BTBD8	515.718	-0.381127	0.105284	-3.61999	0.000294612	0.00274958
ENSECAG00000014422	OAS2	8144.13	3.0367	0.173403	17.5124	1.15312e-68	6.49158e-66
ENSECAG00000014425	PIGK	669.932	0.38866	0.110924	3.50383	0.000458614	0.00400406
ENSECAG00000014428	CIAO1	690.99	0.372733	0.118338	3.14973	0.00163422	0.0110068
ENSECAG00000014429	HNRNPH1	84697.6	-0.48043	0.0869923	-5.52267	3.33878e-08	1.14331e-06
ENSECAG00000014430	GALM	156.785	0.487918	0.153561	3.17735	0.00148626	0.0102537
ENSECAG00000014441	ZNF330	452.925	-0.413037	0.14956	-2.76167	0.00575058	0.0296677
ENSECAG00000014446	SPTBN1	42262.1	-0.319507	0.0933819	-3.42151	0.000622754	0.005078
ENSECAG00000014452	KIF22	5669.2	-0.801931	0.266341	-3.01091	0.00260462	0.0158211
ENSECAG00000014473	SEC14L1	13973.9	-0.677459	0.155806	-4.3481	1.37322e-05	0.000216678
ENSECAG00000014480	AIM2	1044.75	0.893368	0.116447	7.6719	1.69462e-14	1.35512e-12
ENSECAG00000014482	TOR2A	213.904	0.589659	0.189128	3.11778	0.00182221	0.0119728
ENSECAG00000014491	NLRC5	12171.7	0.48658	0.15429	3.15368	0.00161228	0.0108988
ENSECAG00000014498	SLC38A2	8426.45	-1.15045	0.205694	-5.593	2.2318e-08	7.86756e-07
ENSECAG00000014513	TNFSF15	6.2481	4.47498	1.08263	4.13343	3.57388e-05	0.000486448
ENSECAG00000014515	CILP	37.5045	1.98352	0.424613	4.67135	2.99226e-06	6.00758e-05
ENSECAG00000014516	PRMT5	766.071	0.563119	0.134717	4.18003	2.91475e-05	0.00040737
ENSECAG00000014517	CDCA3	194.348	1.13227	0.278942	4.05915	4.9251e-05	0.000635342
ENSECAG00000014519	ETV7	200.924	2.99816	0.261897	11.4478	2.41051e-30	4.98905e-28
ENSECAG00000014524	APMAP	1694.6	-0.554351	0.114978	-4.82138	1.4257e-06	3.19052e-05
ENSECAG00000014528	KIF3B	1418.1	-0.486794	0.146492	-3.32301	0.000890515	0.00676502
ENSECAG00000014532	USP5	2497.02	0.269986	0.0808789	3.33814	0.000843398	0.0064692
ENSECAG00000014533	ALAS1	1217.82	0.577535	0.14665	3.93818	8.21009e-05	0.000956945
ENSECAG00000014537	MAML2	2360.08	-0.342798	0.124214	-2.75974	0.00578466	0.0297672
ENSECAG00000014543	CCDC51	376.263	0.371633	0.118515	3.13573	0.00171426	0.0113912
ENSECAG00000014548	MCM9	4003.82	-0.401599	0.0927607	-4.32941	1.49508e-05	0.000232505
ENSECAG00000014559	THTPA	318.636	0.478547	0.123226	3.88348	0.000102972	0.00115939
ENSECAG00000014560	KPNB1	6913.24	-0.350901	0.126908	-2.765	0.00569234	0.029432
ENSECAG00000014561	FUT8	7488.47	-0.242785	0.0912656	-2.6602	0.00780942	0.0373462
ENSECAG00000014570	CDK7	1325.36	-0.224358	0.081259	-2.76103	0.00576203	0.0297096
ENSECAG00000014585	ENSECAG00000014585	4134.43	-0.344324	0.0871545	-3.95073	7.79129e-05	0.000918985
ENSECAG00000014595	ENSECAG00000014595	43.5972	0.957193	0.354685	2.69871	0.00696086	0.034433
ENSECAG00000014602	VAMP1	464.345	-1.28867	0.242751	-5.30861	1.10465e-07	3.36512e-06
ENSECAG00000014613	DBF4	4477.17	-0.30054	0.0915975	-3.28109	0.00103405	0.00761948
ENSECAG00000014645	OASL	1834.87	3.44793	0.169441	20.3489	4.74617e-92	6.07251e-89
ENSECAG00000014648	ENSECAG00000014648	1593.76	0.2634	0.0913714	2.88274	0.00394238	0.0219725
ENSECAG00000014652	PLEKHM2	10454.7	-0.368903	0.0915218	-4.03076	5.55967e-05	0.000699882
ENSECAG00000014653	ATIC	3170.46	0.266165	0.0806751	3.29922	0.000969544	0.00722978
ENSECAG00000014658	SCD	113.663	0.943838	0.309408	3.05047	0.00228486	0.0143048
ENSECAG00000014680	AFDN	423.931	-0.509548	0.152742	-3.336	0.000849923	0.00650452
ENSECAG00000014686	HAUS6	3298.52	-0.38829	0.083844	-4.6311	3.63735e-06	7.07074e-05
ENSECAG00000014690	CAD	1522.7	0.382377	0.105215	3.63425	0.000278795	0.00261584
ENSECAG00000014694	TMX2	907.461	0.282599	0.093685	3.01648	0.00255727	0.015578
ENSECAG00000014696	ENSECAG00000014696	5018.1	1.24917	0.0977714	12.7765	2.21963e-37	6.00751e-35
ENSECAG00000014699	NUAK2	1164.87	-0.444993	0.130811	-3.40181	0.000669408	0.00539281
ENSECAG00000014700	EIF4G2	66700.9	-0.575134	0.120252	-4.78275	1.72912e-06	3.7497e-05
ENSECAG00000014707	CXCL9	279.592	4.80341	0.381313	12.597	2.1923e-36	5.71378e-34
ENSECAG00000014712	DDHD1	1826.05	-0.302552	0.108734	-2.78249	0.0053943	0.0283101
ENSECAG00000014716	NUDT6	114.04	0.668885	0.190161	3.51747	0.000435682	0.00384438
ENSECAG00000014736	OFD1	6475.2	-0.290083	0.0915498	-3.16859	0.00153182	0.0104705
ENSECAG00000014740	YWHAH	3384.52	0.412902	0.0841099	4.90908	9.15054e-07	2.1572e-05
ENSECAG00000014746	DEPDC5	2275.89	-0.420727	0.119525	-3.51999	0.000431571	0.00381528
ENSECAG00000014753	CCDC50	3941.79	0.28077	0.073418	3.82427	0.000131159	0.00141234
ENSECAG00000014757	MFSD13A	1271.56	0.404632	0.156347	2.58804	0.00965228	0.0440831
ENSECAG00000014760	RRBP1	2160.98	0.640569	0.158215	4.04872	5.14983e-05	0.000655916
ENSECAG00000014780	XBP1	7973.63	-0.445989	0.168163	-2.65212	0.00799874	0.0380576
ENSECAG00000014782	RNF2	1032.12	-0.258501	0.100854	-2.56312	0.0103738	0.0466902
ENSECAG00000014787	RCAN1	138.378	0.740186	0.17677	4.18727	2.82324e-05	0.00039655
ENSECAG00000014795	MTERF2	447.938	-0.342542	0.122144	-2.80441	0.00504091	0.0268632
ENSECAG00000014798	ZNF19	152.264	0.584314	0.146479	3.98906	6.63349e-05	0.000806933
ENSECAG00000014810	PAN3	9599.3	-0.253034	0.0993253	-2.54753	0.0108487	0.0480768
ENSECAG00000014821	AAMP	3024.69	0.255783	0.0955863	2.67594	0.00745193	0.0361152
ENSECAG00000014830	PRPF4B	13260.8	-0.384168	0.108292	-3.54754	0.000388854	0.00349491
ENSECAG00000014836	TIMM8B	114.432	0.70424	0.188904	3.72803	0.000192981	0.00194557
ENSECAG00000014846	ACO1	2076.01	-0.316025	0.0935535	-3.37802	0.000730107	0.00577601
ENSECAG00000014848	EXOC7	4640.16	-0.306161	0.0976185	-3.13631	0.00171091	0.011379
ENSECAG00000014866	IRAK4	666.343	0.537268	0.107632	4.99171	5.98456e-07	1.49338e-05
ENSECAG00000014869	PPM1D	1720.37	-0.580459	0.113108	-5.13188	2.86864e-07	7.77904e-06
ENSECAG00000014874	SLC23A2	1994.3	-0.66006	0.224193	-2.94416	0.00323831	0.0187865
ENSECAG00000014879	CBFB	650.151	0.436091	0.107974	4.03887	5.37097e-05	0.000679164
ENSECAG00000014880	CFAP45	902.827	-0.463722	0.134828	-3.43935	0.000583109	0.00482745
ENSECAG00000014885	C8H12orf43	169.494	0.654699	0.186512	3.51023	0.000447716	0.00393085
ENSECAG00000014898	LEO1	2130.81	-0.353346	0.0965264	-3.66062	0.000251606	0.00240075
ENSECAG00000014903	GGH	1198.21	0.453257	0.0876167	5.17318	2.30148e-07	6.37618e-06
ENSECAG00000014904	ENSECAG00000014904	14362.7	-0.301621	0.0759707	-3.97023	7.18044e-05	0.00086374
ENSECAG00000014918	ZNF154	884.583	-0.305078	0.0990685	-3.07947	0.00207372	0.0132661
ENSECAG00000014923	ENSECAG00000014923	657.325	0.519983	0.177036	2.93716	0.00331237	0.019098
ENSECAG00000014926	MRPL16	374.352	0.457216	0.111454	4.1023	4.09067e-05	0.00054519
ENSECAG00000014940	RBM22	3664.97	-0.361105	0.100989	-3.57567	0.00034933	0.00317806
ENSECAG00000014941	INPP5F	5636.55	-0.336274	0.0854026	-3.93752	8.23295e-05	0.0009584
ENSECAG00000014953	KIF15	485.475	0.486732	0.158685	3.06728	0.00216017	0.0136947
ENSECAG00000014957	IL27	9.09153	2.60708	0.743346	3.50722	0.00045281	0.00396815
ENSECAG00000014968	JMY	3794.4	-1.0751	0.265607	-4.04772	5.17195e-05	0.000656949
ENSECAG00000014969	TP53I3	253.074	0.664128	0.179663	3.69653	0.000218569	0.00214815
ENSECAG00000014972	PHF11	2324.46	0.585058	0.103146	5.67213	1.41034e-08	5.15562e-07
ENSECAG00000014973	TNFSF8	693.048	0.752388	0.219941	3.42087	0.000624215	0.00508697
ENSECAG00000014979	AFAP1L2	52.9484	-2.01015	0.46274	-4.34402	1.39899e-05	0.000219993
ENSECAG00000014990	ZCCHC2	5278.92	1.08547	0.104935	10.3442	4.44533e-25	7.53778e-23
ENSECAG00000014992	JAM2	99.4433	1.10315	0.253265	4.35574	1.32621e-05	0.000211862
ENSECAG00000015005	GSDMD	5236.14	0.757284	0.187673	4.03512	5.45748e-05	0.000688866
ENSECAG00000015006	FGFR1	110.866	-1.63462	0.424761	-3.84834	0.000118922	0.00131065
ENSECAG00000015018	AP1G2	1249.25	0.343126	0.0821974	4.17441	2.9876e-05	0.000416312
ENSECAG00000015022	NXT2	472.632	0.352457	0.106643	3.305	0.000949748	0.00710997
ENSECAG00000015025	GCH1	489.491	-1.16082	0.255847	-4.53718	5.70127e-06	0.000103535
ENSECAG00000015034	PLAC8B	29265.6	1.09015	0.0847827	12.8581	7.74343e-38	2.13688e-35
ENSECAG00000015035	TM2D1	948.038	0.260568	0.0924791	2.81759	0.00483853	0.0259419
ENSECAG00000015040	NASP	4056.21	-0.375911	0.120863	-3.11021	0.00186953	0.012204
ENSECAG00000015043	CLNS1A	1009.81	0.318566	0.101288	3.14516	0.00165997	0.011125
ENSECAG00000015049	UXS1	362.926	-0.455928	0.153292	-2.97425	0.00293704	0.0172881
ENSECAG00000015058	ARHGEF3	8248.6	0.352476	0.105566	3.33891	0.000841089	0.00645799
ENSECAG00000015060	PRR11	51.1491	1.67051	0.439298	3.80269	0.000143136	0.00152037
ENSECAG00000015063	ADGRG6	185.879	2.27265	0.303081	7.4985	6.45531e-14	4.9646e-12
ENSECAG00000015075	ZSCAN9	140.33	0.698051	0.209569	3.33089	0.000865699	0.00660371
ENSECAG00000015076	INO80D	4970.28	-0.564514	0.182993	-3.08489	0.00203628	0.0130623
ENSECAG00000015084	AKAP8	3459.26	-0.286414	0.0881513	-3.24911	0.00115766	0.00831694
ENSECAG00000015088	CDIP1	309.291	0.313957	0.118415	2.65132	0.00801776	0.0381352
ENSECAG00000015089	RPS8	52039.9	-0.251393	0.0871621	-2.8842	0.00392415	0.02189
ENSECAG00000015093	NUDT12	30.9969	0.998697	0.388742	2.56905	0.0101978	0.0460159
ENSECAG00000015095	NCF1	598.333	0.338668	0.132922	2.54787	0.0108382	0.0480581
ENSECAG00000015098	MORC3	14843.2	0.379773	0.111139	3.4171	0.000632922	0.00513414
ENSECAG00000015109	ENSECAG00000015109	303.844	0.769385	0.2389	3.22053	0.00127952	0.00900053
ENSECAG00000015119	PHACTR1	3297.07	-0.535895	0.178985	-2.99408	0.00275277	0.0164442
ENSECAG00000015123	ENSECAG00000015123	5072.81	-0.327352	0.112071	-2.92092	0.00348996	0.0199018
ENSECAG00000015137	ENSECAG00000015137	36.5925	4.39481	1.15503	3.80494	0.000141838	0.00151001
ENSECAG00000015149	MCM7	4412.03	0.250844	0.0940746	2.66644	0.00766603	0.0368609
ENSECAG00000015150	EIF3L	11453.7	-0.253643	0.0696173	-3.64339	0.000269068	0.00253795
ENSECAG00000015153	PCDH1	36.0875	-2.10082	0.61779	-3.40054	0.000672518	0.00540549
ENSECAG00000015154	CDAN1	1342.67	-0.33712	0.0918684	-3.6696	0.000242932	0.00234019
ENSECAG00000015161	ENSECAG00000015161	3635.59	0.74087	0.0625387	11.8466	2.24121e-32	5.08754e-30
ENSECAG00000015162	SETD1A	4473.65	-0.264285	0.103142	-2.56233	0.0103972	0.0467512
ENSECAG00000015175	MARS	2331.88	0.468227	0.0958955	4.88267	1.04657e-06	2.44269e-05
ENSECAG00000015176	UBIAD1	107.546	0.552593	0.1807	3.05806	0.00222772	0.0140031
ENSECAG00000015181	ENSECAG00000015181	4215	-0.846025	0.291782	-2.89951	0.00373749	0.0210238
ENSECAG00000015187	CCDC57	177.86	-0.563221	0.142936	-3.94038	8.13512e-05	0.000952526
ENSECAG00000015188	RNASEL	1868.29	0.64493	0.164498	3.9206	8.83296e-05	0.00101648
ENSECAG00000015198	CPM	9408.12	-0.84233	0.240321	-3.50502	0.000456566	0.00399112
ENSECAG00000015209	COPS4	1095.62	-0.565626	0.141447	-3.99884	6.36538e-05	0.000783098
ENSECAG00000015212	MT3	11.9636	-1.58265	0.596142	-2.65482	0.00793496	0.0378436
ENSECAG00000015218	ENSECAG00000015218	88.8623	0.66714	0.205789	3.24187	0.00118749	0.00847929
ENSECAG00000015228	RANGRF	171.21	0.536702	0.170584	3.14626	0.00165372	0.0110936
ENSECAG00000015230	LGALS8	2088.01	0.926769	0.143671	6.45062	1.11391e-10	5.89367e-09
ENSECAG00000015244	SMG8	917.285	0.57878	0.116492	4.96843	6.74961e-07	1.65495e-05
ENSECAG00000015249	REEP4	279.467	0.539282	0.17863	3.01899	0.00253617	0.0154855
ENSECAG00000015256	SPAG9	3302.78	-0.527096	0.155474	-3.39025	0.000698298	0.00556188
ENSECAG00000015261	IL18	366.19	2.08419	0.329899	6.31765	2.65564e-10	1.30228e-08
ENSECAG00000015275	ENSECAG00000015275	75.004	1.65765	0.452445	3.66375	0.00024855	0.00238128
ENSECAG00000015297	ENSECAG00000015297	598.685	0.262314	0.0992668	2.64251	0.00822942	0.0389576
ENSECAG00000015301	RNF122	3902.73	-1.2419	0.160848	-7.72098	1.15438e-14	9.44579e-13
ENSECAG00000015330	SRFBP1	421.232	0.257304	0.0987388	2.60591	0.00916302	0.042296
ENSECAG00000015333	ADAP2	177.055	0.81845	0.258952	3.16062	0.00157432	0.0106935
ENSECAG00000015336	NUP98	13645.6	-0.514302	0.18229	-2.82134	0.00478236	0.0256701
ENSECAG00000015355	CLK1	32620.7	-0.88154	0.12279	-7.17924	7.00994e-13	4.88405e-11
ENSECAG00000015365	GCSAML	22.3146	2.08825	0.605353	3.44964	0.000561344	0.00469421
ENSECAG00000015368	PEX12	76.9293	0.6634	0.192163	3.45229	0.000555858	0.00465664
ENSECAG00000015370	MECR	1390.56	1.02573	0.196421	5.22209	1.76913e-07	5.08138e-06
ENSECAG00000015377	KLK14	27.0555	0.980124	0.381183	2.57127	0.0101327	0.0457956
ENSECAG00000015381	RIN2	964.663	0.893987	0.205916	4.3415	1.41511e-05	0.000221785
ENSECAG00000015383	ITGB1BP2	199.5	-0.461916	0.154521	-2.98935	0.00279576	0.0166515
ENSECAG00000015384	ARHGEF10	296.991	-0.418828	0.119764	-3.49711	0.000470321	0.00406591
ENSECAG00000015393	CDC73	1895.19	-0.3357	0.11376	-2.95094	0.0031681	0.0184705
ENSECAG00000015395	HERC5	2130.11	2.55592	0.197436	12.9455	2.4902e-38	7.15247e-36
ENSECAG00000015398	TTPAL	1549.65	0.30347	0.0968633	3.13297	0.00173046	0.0114879
ENSECAG00000015406	ING2	746.885	-0.406551	0.0904064	-4.49693	6.89409e-06	0.000121436
ENSECAG00000015408	PCYOX1	530.96	0.862162	0.145166	5.93914	2.86525e-09	1.18954e-07
ENSECAG00000015420	UBE2H	3466.05	-0.266047	0.0996324	-2.67029	0.0075786	0.0365528
ENSECAG00000015448	TAPBP	1906.73	0.954946	0.182023	5.24628	1.55199e-07	4.55056e-06
ENSECAG00000015456	SPAG5	917.427	0.516872	0.157963	3.27211	0.00106748	0.00780047
ENSECAG00000015459	ENSECAG00000015459	4897.02	-0.30499	0.0841201	-3.62566	0.00028823	0.0026918
ENSECAG00000015460	HCLS1	18379.4	0.260768	0.0637	4.09369	4.24557e-05	0.000563168
ENSECAG00000015465	NCOA5	1141.73	0.397011	0.117542	3.37761	0.000731176	0.00578122
ENSECAG00000015469	TUBB	7748.64	0.522412	0.104993	4.97567	6.50231e-07	1.59989e-05
ENSECAG00000015492	VWA5A	829.182	0.268157	0.102332	2.62045	0.00878141	0.0410596
ENSECAG00000015496	ENSECAG00000015496	49.5434	1.25668	0.229427	5.47746	4.31476e-08	1.44242e-06
ENSECAG00000015498	CALCOCO2	2306.45	0.666525	0.128335	5.19362	2.06242e-07	5.81694e-06
ENSECAG00000015500	ENSECAG00000015500	201.957	1.08457	0.344591	3.14742	0.00164719	0.0110603
ENSECAG00000015502	ENSECAG00000015502	5983.16	0.398895	0.112352	3.5504	0.000384644	0.00346352
ENSECAG00000015506	MUL1	723.454	0.543425	0.202218	2.68732	0.00720269	0.0352471
ENSECAG00000015512	BCL7B	2805.51	-0.55617	0.162251	-3.42784	0.000608398	0.00497536
ENSECAG00000015514	PLEC	9498.4	0.544507	0.204305	2.66517	0.00769493	0.0369367
ENSECAG00000015518	DPP3	1420.33	0.415069	0.089457	4.63987	3.48623e-06	6.81461e-05
ENSECAG00000015525	BBS10	69.2561	0.753213	0.240095	3.13715	0.00170598	0.0113684
ENSECAG00000015544	ARAP3	192.797	-0.625965	0.178087	-3.51494	0.000439854	0.00387391
ENSECAG00000015546	JOSD1	11402.3	-0.494986	0.164259	-3.01345	0.00258298	0.01571
ENSECAG00000015547	MBOAT7	852.239	0.362156	0.120454	3.00659	0.00264197	0.0159516
ENSECAG00000015548	ACACB	2283.58	-0.238325	0.0891808	-2.67238	0.00753155	0.0363883
ENSECAG00000015558	ENSECAG00000015558	5547.91	-0.230526	0.0861537	-2.67575	0.00745614	0.0361231
ENSECAG00000015559	VCPIP1	3257.66	0.377788	0.098195	3.84733	0.000119413	0.00131503
ENSECAG00000015560	ENSECAG00000015560	1769.11	-0.355929	0.117205	-3.03682	0.00239092	0.0148237
ENSECAG00000015569	KIAA0895	57.8138	-0.765014	0.259836	-2.94422	0.00323773	0.0187865
ENSECAG00000015578	WASL	1327.63	-0.417755	0.0808624	-5.16625	2.38837e-07	6.5912e-06
ENSECAG00000015580	MTHFD1	2969.63	0.398313	0.0890542	4.4727	7.72374e-06	0.000133053
ENSECAG00000015581	TPI1	3263.36	0.424693	0.107407	3.95405	7.68379e-05	0.000911684
ENSECAG00000015585	TBL2	350.963	0.492991	0.13864	3.55591	0.000376678	0.00340049
ENSECAG00000015600	PLSCR3	589.841	0.665826	0.161231	4.12963	3.63353e-05	0.000493614
ENSECAG00000015605	HIKESHI	244.854	0.573502	0.196796	2.91419	0.00356608	0.0202254
ENSECAG00000015620	ENSECAG00000015620	446.569	0.571198	0.112185	5.09159	3.55072e-07	9.27139e-06
ENSECAG00000015622	CDHR4	10.1924	2.37093	0.588388	4.02953	5.58876e-05	0.000702915
ENSECAG00000015641	DSCC1	83.1503	0.613947	0.240855	2.54903	0.0108022	0.0480012
ENSECAG00000015662	CMSS1	105.145	0.798398	0.260342	3.06672	0.00216419	0.0137017
ENSECAG00000015673	SHQ1	366.224	0.562624	0.173632	3.24032	0.00119395	0.00850818
ENSECAG00000015689	CDV3	10428	-0.340548	0.0865321	-3.93551	8.30216e-05	0.00096486
ENSECAG00000015690	SHMT1	1631.7	0.426336	0.090824	4.69409	2.67795e-06	5.47017e-05
ENSECAG00000015692	SERTAD4	220.098	0.456612	0.156144	2.92431	0.00345219	0.0197344
ENSECAG00000015693	RNF5	1416.76	0.46719	0.105792	4.41614	1.00479e-05	0.000167355
ENSECAG00000015695	PTPRO	162.547	2.22376	0.32784	6.78306	1.17656e-11	7.07643e-10
ENSECAG00000015712	ENSECAG00000015712	704.847	0.497854	0.111566	4.46243	8.10364e-06	0.000138917
ENSECAG00000015726	NR1H3	559.995	1.61269	0.32712	4.92996	8.2248e-07	1.96529e-05
ENSECAG00000015728	MMACHC	43.1055	1.05475	0.360574	2.9252	0.0034424	0.0196864
ENSECAG00000015738	KRBA2	50.2528	0.764567	0.294453	2.59657	0.00941599	0.043265
ENSECAG00000015743	HMGXB3	7932.46	-0.514912	0.146358	-3.51816	0.000434544	0.00383916
ENSECAG00000015755	UBR5	12655.1	-0.355107	0.126803	-2.80045	0.00510308	0.0271124
ENSECAG00000015767	PPP6C	3027.85	-0.287423	0.0959146	-2.99666	0.00272958	0.0163403
ENSECAG00000015773	AMFR	4146.37	-0.225698	0.0688954	-3.27596	0.00105305	0.00771107
ENSECAG00000015778	COX19	765.071	-0.53275	0.1171	-4.54952	5.37686e-06	9.89202e-05
ENSECAG00000015783	PTBP2	3290.48	-0.398391	0.140882	-2.82782	0.00468655	0.0252424
ENSECAG00000015792	TMEM156	4906.51	-0.24225	0.0805161	-3.00872	0.00262351	0.0158878
ENSECAG00000015806	CCNB1	332.13	0.753104	0.206651	3.64433	0.000268085	0.00253053
ENSECAG00000015812	ECE1	5408.97	0.329156	0.0959465	3.43062	0.000602199	0.00494478
ENSECAG00000015813	WHAMM	589.308	0.458752	0.100105	4.58271	4.58996e-06	8.60174e-05
ENSECAG00000015816	RPLP0	144317	-0.233936	0.0679489	-3.44282	0.000575673	0.00478278
ENSECAG00000015817	ATP6V0D1	1642.83	0.39239	0.115737	3.39036	0.000698012	0.00556188
ENSECAG00000015818	POLR2C	2532.71	-0.182928	0.069916	-2.6164	0.00888635	0.0413926
ENSECAG00000015819	GNLY	336.957	1.06185	0.226432	4.68949	2.73884e-06	5.57835e-05
ENSECAG00000015828	KLHL12	1723.79	-0.291909	0.0798029	-3.65788	0.000254313	0.00242002
ENSECAG00000015829	ZNF23	226.358	0.439858	0.138653	3.17237	0.00151201	0.0103603
ENSECAG00000015839	ZDHHC18	857.578	0.329617	0.127362	2.58802	0.00965282	0.0440831
ENSECAG00000015853	SORT1	198.935	-0.899784	0.29106	-3.09141	0.00199211	0.0128492
ENSECAG00000015858	NDEL1	9702.18	-0.781733	0.15257	-5.12375	2.9952e-07	8.07555e-06
ENSECAG00000015861	EI24	953.028	0.302216	0.105232	2.87189	0.0040802	0.0226171
ENSECAG00000015883	C23H9orf3	430.127	0.377449	0.118384	3.18836	0.00143082	0.00993457
ENSECAG00000015891	ISG20L2	1423.72	-0.406535	0.137945	-2.94709	0.00320783	0.0186458
ENSECAG00000015899	CHPF2	1691.67	0.389987	0.12355	3.15652	0.00159663	0.0108241
ENSECAG00000015905	CDKN2AIP	4737.65	-0.401556	0.116704	-3.44081	0.000579978	0.00480719
ENSECAG00000015906	ENSECAG00000015906	202.583	0.7252	0.196486	3.69084	0.00022351	0.00218602
ENSECAG00000015911	COPS7A	1064.55	0.346088	0.0790514	4.37801	1.19768e-05	0.000194195
ENSECAG00000015923	GIPR	122.52	-1.13335	0.316032	-3.58617	0.000335567	0.00307472
ENSECAG00000015925	EIF4A3	6091.05	-0.248719	0.0783254	-3.17546	0.00149601	0.0102907
ENSECAG00000015927	CABLES1	38.1311	-0.861291	0.284925	-3.02287	0.00250389	0.0153416
ENSECAG00000015935	ACTB	51366	0.706074	0.161267	4.37829	1.19615e-05	0.000194171
ENSECAG00000015946	KLHL15	918.977	-0.487146	0.145019	-3.35919	0.000781721	0.00609188
ENSECAG00000015950	CCDC68	1082.66	-0.45931	0.115751	-3.96808	7.24531e-05	0.000869314
ENSECAG00000015953	PPP1CB	22954.1	-0.342783	0.134733	-2.54416	0.0109541	0.0484196
ENSECAG00000015959	MYBL1	339.85	0.702478	0.139107	5.04992	4.42002e-07	1.13517e-05
ENSECAG00000015965	IPO7	12605.9	-0.57618	0.144669	-3.98276	6.81199e-05	0.00082435
ENSECAG00000015966	SERPINB6	4492.8	0.379485	0.109904	3.45287	0.000554651	0.00464929
ENSECAG00000015967	ASF1B	59.932	1.04669	0.382269	2.7381	0.00617944	0.0312843
ENSECAG00000015977	DYRK2	2831.23	-0.288472	0.105364	-2.73786	0.00618395	0.0312843
ENSECAG00000015984	WIPF1	11008.2	0.340657	0.0904656	3.7656	0.000166149	0.00171688
ENSECAG00000015988	CPSF6	3185.15	-0.281218	0.0733849	-3.8321	0.000127055	0.00137747
ENSECAG00000016010	NUP153	12158.3	-0.45946	0.123457	-3.72161	0.000197954	0.00198292
ENSECAG00000016018	ENSECAG00000016018	1273.08	1.81103	0.128488	14.0949	4.08213e-45	1.33609e-42
ENSECAG00000016020	CCNJ	854.235	-0.380655	0.114435	-3.32639	0.000879801	0.00669676
ENSECAG00000016022	MADD	4372.85	-0.227346	0.086586	-2.62567	0.0086478	0.0405427
ENSECAG00000016033	IL2RB	2447.82	0.543769	0.167552	3.24537	0.00117298	0.00840131
ENSECAG00000016034	CASP7	1855.34	0.492762	0.0827244	5.95668	2.57416e-09	1.08795e-07
ENSECAG00000016036	WWOX	260.398	-0.746682	0.172352	-4.33229	1.47563e-05	0.00022999
ENSECAG00000016063	FANCG	1589.51	-0.269946	0.0875129	-3.08464	0.00203797	0.0130672
ENSECAG00000016066	FAM171A1	151.061	0.560252	0.186667	3.00134	0.00268791	0.0161728
ENSECAG00000016076	TTI2	2125.6	-1.00516	0.210674	-4.77119	1.83144e-06	3.93522e-05
ENSECAG00000016082	HDAC1	6972.3	0.199357	0.0782796	2.54673	0.0108738	0.0481555
ENSECAG00000016091	ATG16L1	4004.05	-0.398048	0.0964752	-4.12591	3.69276e-05	0.00050021
ENSECAG00000016097	DCAF7	1542.27	0.212142	0.08196	2.58836	0.00964341	0.0440797
ENSECAG00000016102	CHD8	14021.1	-0.354644	0.115342	-3.0747	0.00210713	0.0134128
ENSECAG00000016109	RCHY1	648.376	0.306213	0.113021	2.70936	0.00674132	0.033573
ENSECAG00000016116	USP36	3701.21	-0.542243	0.171499	-3.16179	0.00156802	0.0106662
ENSECAG00000016120	ESCO1	4426.61	-0.513479	0.103844	-4.9447	7.62626e-07	1.84419e-05
ENSECAG00000016134	RAB11FIP1	3993.51	-0.380221	0.107796	-3.52722	0.000419946	0.00373362
ENSECAG00000016141	CLIP4	479.982	0.34351	0.127446	2.69534	0.00703164	0.0346969
ENSECAG00000016154	LAYN	35.2182	-1.16719	0.434939	-2.68358	0.00728384	0.03557
ENSECAG00000016168	CLIC4	7710.34	-0.866574	0.268675	-3.22537	0.00125811	0.00887998
ENSECAG00000016179	PGGT1B	1090.4	-0.585567	0.134522	-4.35294	1.34324e-05	0.000213613
ENSECAG00000016183	STARD4	187.253	0.557128	0.208455	2.67265	0.00752555	0.0363718
ENSECAG00000016190	RPS6	67429.2	-0.255953	0.0759232	-3.37122	0.000748372	0.00588248
ENSECAG00000016191	MITD1	427.546	0.539453	0.125192	4.30899	1.64003e-05	0.000249532
ENSECAG00000016215	PARP6	3816.06	-0.237196	0.0861684	-2.75271	0.00591048	0.0302268
ENSECAG00000016216	ITCH	3496.36	-0.32211	0.113502	-2.83794	0.00454064	0.0245883
ENSECAG00000016217	RNF213	45241.4	1.87693	0.17325	10.8337	2.38375e-27	4.65958e-25
ENSECAG00000016220	DHDDS	778.689	0.339679	0.0912036	3.7244	0.000195779	0.00197095
ENSECAG00000016225	TMEM144	6.47476	2.7884	0.851107	3.2762	0.00105214	0.00771019
ENSECAG00000016228	CA2	21.3933	2.10518	0.574791	3.66252	0.000249746	0.00238786
ENSECAG00000016232	IL22RA1	15.885	2.59148	0.667488	3.88243	0.000103416	0.00116345
ENSECAG00000016233	ENSECAG00000016233	2429.14	0.356161	0.0972408	3.66267	0.000249599	0.00238786
ENSECAG00000016246	ASAP1	8218.05	-0.278766	0.0978446	-2.84907	0.00438467	0.023965
ENSECAG00000016254	PSMB6	1709.95	0.268701	0.099155	2.70991	0.0067301	0.033529
ENSECAG00000016258	ENSECAG00000016258	233.934	0.681248	0.251958	2.70382	0.00685471	0.0340174
ENSECAG00000016259	LYSMD2	2240.92	-0.39881	0.13553	-2.94259	0.00325482	0.0188454
ENSECAG00000016260	NECTIN4	15.7055	2.20691	0.507535	4.34829	1.37204e-05	0.000216678
ENSECAG00000016278	SRI	4005.14	0.302399	0.0786109	3.84679	0.000119676	0.00131595
ENSECAG00000016280	CYBC1	1585.13	0.445477	0.122137	3.64736	0.000264944	0.00250593
ENSECAG00000016288	SRRD	549.219	-0.416443	0.0993366	-4.19224	2.76211e-05	0.000389518
ENSECAG00000016289	RNF38	1752.8	-0.337559	0.100389	-3.3625	0.000772392	0.00604596
ENSECAG00000016295	EED	2021.76	-0.239427	0.0821606	-2.91413	0.00356682	0.0202254
ENSECAG00000016296	MFN2	2051.58	0.521697	0.124133	4.20273	2.63714e-05	0.000373392
ENSECAG00000016297	SUPV3L1	2653.52	-0.517602	0.173372	-2.9855	0.00283118	0.0168127
ENSECAG00000016309	ZFYVE21	631.298	-0.56042	0.133712	-4.19126	2.77411e-05	0.000390428
ENSECAG00000016312	CD274	533.673	1.82255	0.1464	12.4491	1.41501e-35	3.62089e-33
ENSECAG00000016313	PTPN4	3210.49	-0.415772	0.115993	-3.58446	0.000337779	0.00308695
ENSECAG00000016315	SERINC5	1060.83	-0.584385	0.214408	-2.72557	0.00641907	0.032196
ENSECAG00000016328	ADAMTS2	30.3008	-1.90092	0.54239	-3.50471	0.000457105	0.00399335
ENSECAG00000016329	MANSC1	140.64	1.03043	0.195715	5.26494	1.40238e-07	4.18159e-06
ENSECAG00000016333	CWF19L1	3531.57	-0.311953	0.116139	-2.68604	0.00723037	0.0353703
ENSECAG00000016341	TREML2	768.945	1.17889	0.139475	8.45236	2.85464e-17	2.84938e-15
ENSECAG00000016343	TOP3A	2793.44	-0.4042	0.106891	-3.78141	0.00015594	0.0016245
ENSECAG00000016348	DTD2	65.515	0.836688	0.226407	3.6955	0.000219452	0.00215381
ENSECAG00000016357	NSUN2	2841.38	-0.251483	0.0671088	-3.7474	0.000178677	0.00182755
ENSECAG00000016368	MS4A2	187.139	1.32449	0.454664	2.91312	0.00357841	0.0202666
ENSECAG00000016369	TAF5L	1696.72	-0.521158	0.105194	-4.95424	7.2612e-07	1.77113e-05
ENSECAG00000016372	ENSECAG00000016372	685.14	0.494016	0.165171	2.99094	0.00278117	0.0165857
ENSECAG00000016384	RORA	4416.92	-0.414556	0.138546	-2.9922	0.00276977	0.0165387
ENSECAG00000016392	RAD21	7995.12	-0.221851	0.0876463	-2.5312	0.0113672	0.0496529
ENSECAG00000016396	DDX1	3241	0.346366	0.0677146	5.11508	3.1361e-07	8.40713e-06
ENSECAG00000016417	TBC1D4	3238.79	-0.399521	0.100906	-3.95935	7.51525e-05	0.000895594
ENSECAG00000016418	KIR3DL	53.291	-2.33399	0.484949	-4.81286	1.48787e-06	3.3081e-05
ENSECAG00000016427	MYNN	1314.68	-0.350563	0.109911	-3.18951	0.00142513	0.00989994
ENSECAG00000016439	STAT3	6260.05	0.44003	0.15119	2.91045	0.00360904	0.0204154
ENSECAG00000016445	ATF1	1073.08	-0.286962	0.11297	-2.54016	0.0110803	0.0488088
ENSECAG00000016467	ARPC1A	2081.05	-0.252172	0.099623	-2.53127	0.0113652	0.0496529
ENSECAG00000016488	RCN2	1682.02	-0.719607	0.194529	-3.69922	0.00021626	0.00213439
ENSECAG00000016489	RPL9	50737.9	-0.277264	0.0787466	-3.52096	0.000429984	0.003807
ENSECAG00000016493	PHF12	3748.57	-0.310058	0.103451	-2.99714	0.00272523	0.0163282
ENSECAG00000016495	NUSAP1	330.542	0.828749	0.196474	4.2181	2.46365e-05	0.00035059
ENSECAG00000016503	MLF1	58.0285	-1.17966	0.25513	-4.62378	3.768e-06	7.28104e-05
ENSECAG00000016508	HK3	7377.88	0.979949	0.219478	4.4649	8.01047e-06	0.000137487
ENSECAG00000016513	NLGN2	26.0873	-0.926849	0.344729	-2.68863	0.00717459	0.035183
ENSECAG00000016517	VTI1B	983.7	0.337925	0.085496	3.95252	7.73326e-05	0.000914027
ENSECAG00000016519	ARV1	278.505	0.531982	0.176752	3.00977	0.00261447	0.0158535
ENSECAG00000016530	LYPLA1	1178.88	0.405979	0.133427	3.0427	0.00234469	0.014595
ENSECAG00000016543	ENSECAG00000016543	15282.2	0.254424	0.0815191	3.12103	0.00180219	0.0118745
ENSECAG00000016548	WDR46	1264	0.304539	0.0838255	3.63301	0.000280132	0.00262663
ENSECAG00000016552	PAXBP1	4446.93	-0.514984	0.0783133	-6.57594	4.83465e-11	2.73265e-09
ENSECAG00000016568	CS	2717.82	0.389755	0.114359	3.40818	0.000653982	0.00528974
ENSECAG00000016577	UCK2	1001.36	-1.07129	0.227488	-4.70923	2.48652e-06	5.09792e-05
ENSECAG00000016586	NUCB2	3324.05	1.24435	0.120924	10.2904	7.78688e-25	1.28932e-22
ENSECAG00000016587	GOLPH3L	362.855	0.538591	0.158528	3.39746	0.000680156	0.00545753
ENSECAG00000016612	SSRP1	5431.49	0.254138	0.0854134	2.97538	0.00292621	0.0172458
ENSECAG00000016637	EPB41L5	633.055	-0.770214	0.180227	-4.27358	1.9236e-05	0.000286182
ENSECAG00000016647	UBE2Q1	3957.91	0.229318	0.0722029	3.17603	0.00149306	0.0102805
ENSECAG00000016653	EEF1B2	28896.4	-0.483415	0.130505	-3.70419	0.000212069	0.00209744
ENSECAG00000016654	SRSF1	6485.24	-0.199252	0.0778798	-2.55845	0.0105139	0.0471272
ENSECAG00000016660	USP3	2914.17	-0.366824	0.128829	-2.84737	0.00440819	0.0240748
ENSECAG00000016662	MCF2L	632.796	0.711297	0.191714	3.71019	0.000207101	0.00205843
ENSECAG00000016666	OMG	269.291	0.897741	0.124775	7.19488	6.25142e-13	4.40034e-11
ENSECAG00000016667	ENSECAG00000016667	1761.58	0.55368	0.142966	3.8728	0.000107591	0.00119987
ENSECAG00000016688	TGFB2	7.37311	-2.43983	0.749062	-3.25718	0.00112524	0.00813805
ENSECAG00000016694	THAP9	312.966	0.423543	0.114595	3.69598	0.000219037	0.00215124
ENSECAG00000016700	VAT1	422.11	-0.900092	0.153765	-5.85369	4.80787e-09	1.91147e-07
ENSECAG00000016701	RUVBL2	521.335	0.711047	0.162068	4.38735	1.1474e-05	0.000187337
ENSECAG00000016704	TMUB2	838.555	0.293059	0.10744	2.72767	0.0063784	0.0320377
ENSECAG00000016705	UGP2	1376.48	0.666604	0.136675	4.8773	1.07546e-06	2.50049e-05
ENSECAG00000016711	NSUN4	652.591	-0.562569	0.12863	-4.37354	1.2225e-05	0.000197156
ENSECAG00000016716	RRAS	45.1307	1.05844	0.369553	2.8641	0.00418201	0.0230796
ENSECAG00000016726	WSB1	12875.4	-0.330577	0.0851667	-3.88153	0.000103802	0.001165
ENSECAG00000016744	PTGES2	737.284	0.629837	0.19225	3.27613	0.00105239	0.00771019
ENSECAG00000016757	HSH2D	958.865	1.99961	0.473922	4.21927	2.4509e-05	0.00034913
ENSECAG00000016773	NABP1	2488.36	0.534509	0.170681	3.13162	0.00173843	0.0115334
ENSECAG00000016779	MRPL27	222.449	0.491023	0.156817	3.13118	0.00174103	0.0115393
ENSECAG00000016785	ERP44	2362.5	0.420108	0.0873262	4.81079	1.50336e-06	3.332e-05
ENSECAG00000016794	ANKRD13C	2780.77	-0.233055	0.0921086	-2.53022	0.011399	0.0497457
ENSECAG00000016805	LY86	1442.7	0.289279	0.0789951	3.66198	0.000250273	0.00238964
ENSECAG00000016808	IRF4	1996.19	-0.699751	0.137719	-5.08099	3.75465e-07	9.73167e-06
ENSECAG00000016809	ETNK2	2411.67	-0.29737	0.101354	-2.93398	0.0033465	0.0192319
ENSECAG00000016814	PPM1A	9273.91	-0.607175	0.101948	-5.95571	2.58953e-09	1.09117e-07
ENSECAG00000016815	CCDC173	85.3624	-0.832934	0.3054	-2.72735	0.00638447	0.0320497
ENSECAG00000016819	PDCD2	858.561	0.288683	0.103298	2.79465	0.00519553	0.0274585
ENSECAG00000016827	ABCF3	1840.44	-0.261789	0.0915639	-2.85908	0.00424865	0.0234033
ENSECAG00000016829	ABTB2	2019.91	-0.505897	0.168627	-3.0001	0.00269888	0.0162256
ENSECAG00000016834	SNX20	289.291	0.585881	0.209634	2.79478	0.00519347	0.0274579
ENSECAG00000016838	CDC14A	4975.23	-0.419678	0.117744	-3.56433	0.000364787	0.00330161
ENSECAG00000016855	PSME1	10108.2	0.766114	0.0854645	8.96411	3.12789e-19	3.73067e-17
ENSECAG00000016862	SLC25A33	970.945	-0.527258	0.180427	-2.92228	0.00347476	0.0198312
ENSECAG00000016864	DIP2A	1945.57	-0.283741	0.109426	-2.59299	0.00951456	0.0435956
ENSECAG00000016867	CISH	272.939	1.49963	0.223652	6.70523	2.01095e-11	1.19018e-09
ENSECAG00000016878	CCDC63	43.7648	-0.973472	0.380086	-2.56119	0.0104315	0.0468451
ENSECAG00000016882	LPIN3	99.7734	0.613242	0.192988	3.17762	0.00148488	0.0102492
ENSECAG00000016887	OSTM1	618.545	0.487671	0.0990721	4.92239	8.54947e-07	2.03596e-05
ENSECAG00000016898	PSMB9	2613.11	1.0353	0.0853143	12.1351	6.88547e-34	1.70011e-31
ENSECAG00000016899	RETREG1	746.727	-0.325263	0.114534	-2.83989	0.00451295	0.0244571
ENSECAG00000016916	DGKD	9496.2	-0.359856	0.133544	-2.69467	0.00704584	0.0347332
ENSECAG00000016922	AZIN1	6508.74	-0.459636	0.165192	-2.78243	0.00539539	0.0283101
ENSECAG00000016925	WAPL	7561.72	-0.353032	0.100708	-3.50551	0.000455728	0.00398875
ENSECAG00000016931	KMT2E	27683.2	-0.548678	0.144644	-3.7933	0.000148656	0.00156133
ENSECAG00000016932	TRIM26	2972.31	0.461367	0.0937484	4.92134	8.59558e-07	2.04348e-05
ENSECAG00000016944	EMC9	85.5049	0.802936	0.239369	3.35438	0.000795433	0.00615783
ENSECAG00000016953	HLF	345.77	-0.502085	0.171215	-2.93248	0.00336271	0.019317
ENSECAG00000016955	MARK3	5660.98	-0.215985	0.0751366	-2.87457	0.00404575	0.0224881
ENSECAG00000016978	ENSECAG00000016978	30.4809	0.799343	0.309925	2.57915	0.0099044	0.0450095
ENSECAG00000016982	CCT4	8047.46	-0.298809	0.0940694	-3.17648	0.00149075	0.0102775
ENSECAG00000016995	CAPZA1	6574.81	0.362846	0.0968826	3.74521	0.000180243	0.00183689
ENSECAG00000017006	CHMP4A	1828.49	0.266691	0.0899864	2.96368	0.00303982	0.017826
ENSECAG00000017026	PRDX3	762.683	0.537637	0.123866	4.34046	1.42184e-05	0.000222591
ENSECAG00000017034	FBXO30	1470.12	-0.299796	0.105045	-2.85398	0.00431758	0.0236811
ENSECAG00000017040	BTBD1	1420.22	-0.442978	0.0947187	-4.67678	2.9142e-06	5.87599e-05
ENSECAG00000017044	RALA	2700.91	-0.509097	0.121009	-4.20709	2.58677e-05	0.000366998
ENSECAG00000017045	PRDM16	19.3079	-1.57018	0.517691	-3.03304	0.00242101	0.0149576
ENSECAG00000017046	THOC6	258.971	0.600168	0.188749	3.17971	0.0014742	0.0101905
ENSECAG00000017059	OTULINL	893.821	0.388908	0.104307	3.72849	0.00019263	0.00194342
ENSECAG00000017075	UBXN2B	655.131	-0.504348	0.0961889	-5.2433	1.57726e-07	4.60546e-06
ENSECAG00000017082	PHF21A	1955.16	-0.306256	0.085723	-3.57263	0.000353416	0.00321316
ENSECAG00000017094	CPED1	7.91192	-1.96019	0.727824	-2.69321	0.0070767	0.0348609
ENSECAG00000017095	CAMSAP1	2449.86	-0.213922	0.0832158	-2.57069	0.0101495	0.0458421
ENSECAG00000017104	ERRFI1	947.919	-1.92758	0.306415	-6.29075	3.15941e-10	1.53329e-08
ENSECAG00000017105	SEC62	4398.7	-0.313534	0.0815057	-3.84678	0.000119683	0.00131595
ENSECAG00000017120	GINM1	1280.18	0.344146	0.117445	2.93026	0.00338674	0.0194313
ENSECAG00000017124	FBXO21	1758.15	-0.328685	0.106932	-3.07376	0.00211377	0.0134429
ENSECAG00000017129	RBM45	651.214	0.370394	0.0926497	3.99779	6.39371e-05	0.000784741
ENSECAG00000017134	ADAP1	162.643	0.823805	0.208428	3.95247	7.73487e-05	0.000914027
ENSECAG00000017136	HEMK1	509.033	0.453691	0.117966	3.84595	0.000120086	0.00131935
ENSECAG00000017154	ENSECAG00000017154	97712.3	-0.277413	0.0899218	-3.08504	0.00203524	0.0130616
ENSECAG00000017157	IER3	279.852	-0.863852	0.282761	-3.05506	0.00225013	0.0141188
ENSECAG00000017166	ENSECAG00000017166	3215.53	0.332807	0.10184	3.26794	0.00108333	0.00789169
ENSECAG00000017167	AIP	2140.73	0.586698	0.184318	3.18308	0.00145719	0.0100977
ENSECAG00000017172	IFI27	9234.81	2.97715	0.246964	12.055	1.82594e-33	4.28305e-31
ENSECAG00000017185	ZBP1	5217.93	1.82768	0.185796	9.83706	7.79531e-23	1.13104e-20
ENSECAG00000017186	SLFN5	3869.46	1.24844	0.140283	8.89944	5.61289e-19	6.52858e-17
ENSECAG00000017188	NDUFS4	712.938	0.418116	0.129426	3.23055	0.00123553	0.00874689
ENSECAG00000017200	HDDC3	163.221	0.732206	0.238248	3.07329	0.00211712	0.0134521
ENSECAG00000017201	SUN1	5609.94	-0.430159	0.14191	-3.0312	0.00243585	0.0150294
ENSECAG00000017203	BTG2	10137.1	-1.27836	0.170685	-7.48958	6.9093e-14	5.28486e-12
ENSECAG00000017207	C14H5orf15	1035.77	-0.386342	0.102079	-3.78474	0.00015387	0.00160531
ENSECAG00000017216	EHD4	347.426	0.781366	0.148046	5.27784	1.30714e-07	3.93932e-06
ENSECAG00000017220	MX2	942.512	5.8215	0.335904	17.3308	2.75356e-67	1.38406e-64
ENSECAG00000017228	PPP1CC	20615	-0.309543	0.0985068	-3.14236	0.00167595	0.0112213
ENSECAG00000017252	RCC1	429.612	0.404004	0.102692	3.93414	8.3495e-05	0.000967964
ENSECAG00000017258	CCM2	4796.12	-0.387763	0.127659	-3.03748	0.00238565	0.0148041
ENSECAG00000017267	KLRK1	2498.88	-0.556874	0.202136	-2.75494	0.00587024	0.0301006
ENSECAG00000017285	UROS	210.319	0.36182	0.122442	2.95503	0.00312637	0.0182803
ENSECAG00000017286	PSPC1	3148.36	-0.305969	0.0979678	-3.12316	0.00178922	0.0118057
ENSECAG00000017294	SNTB1	710.756	0.512099	0.151528	3.37957	0.000725989	0.00575314
ENSECAG00000017295	PLSCR1	1849.02	1.43531	0.146379	9.80544	1.06686e-22	1.53214e-20
ENSECAG00000017296	LACTB2	355.695	0.592954	0.161642	3.66833	0.000244142	0.00234864
ENSECAG00000017297	GRIA3	575.464	-0.477686	0.155137	-3.07912	0.00207613	0.0132661
ENSECAG00000017300	INTS5	169.326	0.800299	0.193281	4.14059	3.46411e-05	0.000474037
ENSECAG00000017319	HMOX2	3096.58	-0.19736	0.0694592	-2.84137	0.00449197	0.0243904
ENSECAG00000017325	LASP1	7330.52	0.541866	0.10164	5.33121	9.75626e-08	3.03112e-06
ENSECAG00000017334	SLC25A30	1425.25	-0.488495	0.104781	-4.66208	3.13034e-06	6.25802e-05
ENSECAG00000017341	CDK13	6612.79	-0.351093	0.0963731	-3.64306	0.000269412	0.00253795
ENSECAG00000017352	SYNPO	288.635	1.389	0.162095	8.56907	1.04322e-17	1.07957e-15
ENSECAG00000017353	SYNE1	20562.7	-0.385603	0.104403	-3.6934	0.000221274	0.00216716
ENSECAG00000017372	PQBP1	4964.38	-0.65484	0.0957228	-6.841	7.86398e-12	4.85428e-10
ENSECAG00000017381	ENSECAG00000017381	716.805	1.38897	0.15355	9.04574	1.48657e-19	1.80363e-17
ENSECAG00000017388	CENPT	138.72	0.972062	0.28844	3.37007	0.000751492	0.00590206
ENSECAG00000017394	ZC3HAV1	13682.3	0.251239	0.0975633	2.57514	0.01002	0.0454467
ENSECAG00000017396	TMEM173	1593.2	0.603136	0.102602	5.87838	4.14307e-09	1.68039e-07
ENSECAG00000017398	CD180	1241.82	1.21304	0.137589	8.81646	1.18133e-18	1.36279e-16
ENSECAG00000017400	SMURF1	2023.92	-0.319426	0.116145	-2.75025	0.00595504	0.0303994
ENSECAG00000017418	ITGAM	13771.7	-0.689759	0.126943	-5.43359	5.52309e-08	1.80353e-06
ENSECAG00000017443	TRIM14	231.373	0.934881	0.175108	5.33888	9.35244e-08	2.91854e-06
ENSECAG00000017465	MED28	4354.56	-0.209244	0.0808899	-2.58678	0.00968778	0.0441821
ENSECAG00000017483	PSD3	112.281	-1.49667	0.364387	-4.10737	4.00189e-05	0.000535895
ENSECAG00000017486	CCDC159	23.4452	-1.32704	0.508254	-2.61098	0.00902832	0.0418251
ENSECAG00000017514	RPL6	68392.8	-0.214552	0.0783801	-2.73732	0.00619412	0.0313245
ENSECAG00000017529	ENSECAG00000017529	719.076	0.268702	0.105889	2.53759	0.0111617	0.04906
ENSECAG00000017534	HPRT1	1751.68	0.370909	0.101108	3.66845	0.000244025	0.00234864
ENSECAG00000017538	LY96	461.363	0.706987	0.157167	4.49831	6.84964e-06	0.000120804
ENSECAG00000017542	CTNND1	275.654	0.71584	0.231745	3.08891	0.00200895	0.0129273
ENSECAG00000017545	PITHD1	829.912	-0.314483	0.0933369	-3.36933	0.000753508	0.0059146
ENSECAG00000017556	ATP6V1D	818.385	0.423661	0.141049	3.00364	0.0026677	0.0160793
ENSECAG00000017558	MLKL	1840.53	1.23341	0.155988	7.90709	2.6348e-15	2.31763e-13
ENSECAG00000017568	TMEM163	198.712	-0.550424	0.213909	-2.57317	0.0100772	0.0456915
ENSECAG00000017571	TDRD7	2798.71	1.13032	0.109361	10.3357	4.86089e-25	8.1443e-23
ENSECAG00000017579	RB1CC1	7923.7	-0.406478	0.11618	-3.4987	0.000467526	0.0040542
ENSECAG00000017582	DFFA	146.471	0.990459	0.187693	5.27701	1.31312e-07	3.94889e-06
ENSECAG00000017585	C1orf43	465.804	0.588423	0.144403	4.07485	4.60431e-05	0.000600691
ENSECAG00000017587	ZRANB1	4710.01	-0.691016	0.112259	-6.15556	7.48145e-10	3.42977e-08
ENSECAG00000017629	CRKL	1189.05	-0.512236	0.121059	-4.2313	2.32348e-05	0.000334022
ENSECAG00000017630	MOCOS	1448.39	0.464958	0.116741	3.98282	6.8103e-05	0.00082435
ENSECAG00000017642	GBP5	4948.15	2.98069	0.0900943	33.0841	5.03271e-240	7.08303e-236
ENSECAG00000017644	CFP	1309.88	1.19512	0.260625	4.58557	4.52745e-06	8.49591e-05
ENSECAG00000017647	RAD51	93.4428	0.877244	0.243547	3.60195	0.000315836	0.00293211
ENSECAG00000017657	FOSL2	8448.82	-0.796592	0.229917	-3.4647	0.000530819	0.00448635
ENSECAG00000017672	MAST4	379.387	-0.531879	0.199697	-2.66343	0.00773477	0.0370647
ENSECAG00000017677	HERC2	13560.9	-0.308308	0.121194	-2.54393	0.0109614	0.0484365
ENSECAG00000017694	KPNA1	3382.37	-0.437613	0.117527	-3.72352	0.000196468	0.00197477
ENSECAG00000017697	ENSECAG00000017697	7.16736	1.75379	0.641178	2.73527	0.006233	0.0314636
ENSECAG00000017704	ZBTB1	5937.49	-0.480967	0.159092	-3.0232	0.0025012	0.0153318
ENSECAG00000017724	GNA13	16321.5	-0.599166	0.179857	-3.33134	0.000864282	0.00659648
ENSECAG00000017731	ORAI3	287.386	0.797835	0.169211	4.71504	2.41664e-06	4.97248e-05
ENSECAG00000017750	RABGEF1	2002.29	-0.521383	0.159042	-3.27828	0.00104443	0.00767989
ENSECAG00000017754	ENSECAG00000017754	428.279	0.854294	0.17801	4.79913	1.59353e-06	3.48792e-05
ENSECAG00000017756	SRSF11	12903.4	-0.347094	0.0803259	-4.32107	1.55276e-05	0.00023936
ENSECAG00000017769	PHB	1001.06	0.516125	0.129368	3.9896	6.61846e-05	0.000806933
ENSECAG00000017771	ATP1B1	372.057	-0.510289	0.145739	-3.50139	0.000462832	0.00402839
ENSECAG00000017780	TRPM7	10046.6	-0.304899	0.113815	-2.6789	0.00738639	0.0358695
ENSECAG00000017791	DIP2B	5206.36	-0.346782	0.131428	-2.63856	0.00832578	0.0393475
ENSECAG00000017794	IRF1	15999.8	1.11981	0.115755	9.674	3.88889e-22	5.41903e-20
ENSECAG00000017796	NCAPD2	2014.19	0.291397	0.0930928	3.13018	0.00174701	0.0115603
ENSECAG00000017804	UPB1	472.147	-0.501003	0.153352	-3.26701	0.00108691	0.00790963
ENSECAG00000017805	HSD17B4	1958.27	0.303317	0.0985094	3.07906	0.00207653	0.0132661
ENSECAG00000017806	GGPS1	2014.17	0.42797	0.0929186	4.60585	4.10776e-06	7.81251e-05
ENSECAG00000017829	KLHL8	805.018	-0.389421	0.121074	-3.2164	0.00129811	0.00912113
ENSECAG00000017839	ENSECAG00000017839	527.525	0.737464	0.232555	3.17114	0.00151844	0.0103964
ENSECAG00000017850	TAF1D	5359.43	-0.404524	0.122615	-3.29913	0.000969861	0.00722978
ENSECAG00000017857	SMAD4	5084.43	-0.335973	0.10332	-3.25178	0.00114686	0.00826044
ENSECAG00000017858	ATP5PF	1293.8	0.381086	0.088094	4.32591	1.51907e-05	0.000234938
ENSECAG00000017870	RBM12B	826.307	0.479662	0.133378	3.59625	0.000322839	0.00298334
ENSECAG00000017874	SH2D3C	560.528	1.15736	0.232494	4.97802	6.42371e-07	1.58331e-05
ENSECAG00000017883	ABCB10	2222.3	0.526358	0.0823342	6.39295	1.6272e-10	8.35811e-09
ENSECAG00000017886	ZC3HC1	1528.66	-0.384594	0.125454	-3.06563	0.00217215	0.0137274
ENSECAG00000017910	PSME2	5057.85	1.0137	0.0839705	12.0721	1.48267e-33	3.59778e-31
ENSECAG00000017911	PDCD10	2656.28	0.366334	0.0896868	4.0846	4.41534e-05	0.000580566
ENSECAG00000017915	TRIM36	1218.09	-0.947818	0.200831	-4.71948	2.36443e-06	4.89368e-05
ENSECAG00000017917	CYBB	13843.2	0.828083	0.139131	5.95183	2.65161e-09	1.11068e-07
ENSECAG00000017922	ADAM19	8194.08	0.39983	0.131656	3.03693	0.00239003	0.0148237
ENSECAG00000017926	TROAP	81.0869	0.887023	0.239203	3.70825	0.0002087	0.00207139
ENSECAG00000017929	MKRN1	5127.1	-0.25036	0.0762814	-3.28206	0.00103052	0.00760278
ENSECAG00000017935	ENSECAG00000017935	4254.49	0.26998	0.076316	3.53766	0.000403688	0.00361185
ENSECAG00000017951	GTF2E2	3104.2	0.447068	0.0968934	4.61403	3.94945e-06	7.56252e-05
ENSECAG00000017953	TCP1	4316.26	0.209702	0.0759522	2.76097	0.00576291	0.0297096
ENSECAG00000017954	SERINC3	8515.23	-0.397925	0.149812	-2.65617	0.00790344	0.0377061
ENSECAG00000017963	E2F7	712.618	-0.763505	0.246116	-3.10221	0.00192079	0.0124807
ENSECAG00000017970	ENSECAG00000017970	22.2814	3.04596	0.680211	4.47796	7.53597e-06	0.000130457
ENSECAG00000017971	DDX43	216.942	-0.612481	0.204949	-2.98845	0.00280393	0.0166931
ENSECAG00000017976	ENSECAG00000017976	788.521	-0.466889	0.136034	-3.43215	0.000598813	0.00492046
ENSECAG00000017978	CCNYL1	555.077	-0.494725	0.17052	-2.90127	0.00371656	0.0209144
ENSECAG00000017980	PCSK7	2637.79	0.275697	0.0780595	3.53188	0.000412614	0.00368005
ENSECAG00000017986	AXIN2	30.1643	-1.67052	0.437534	-3.81804	0.000134514	0.00143966
ENSECAG00000017998	DHCR24	2281.78	0.604192	0.131544	4.59308	4.36747e-06	8.23965e-05
ENSECAG00000018002	FOSB	48748.9	-1.73366	0.194735	-8.90265	5.45267e-19	6.39507e-17
ENSECAG00000018017	RPRD1B	1456.48	-0.30114	0.0916946	-3.28416	0.00102287	0.00756486
ENSECAG00000018042	SRP54	2066.78	0.622823	0.13226	4.70907	2.48847e-06	5.09792e-05
ENSECAG00000018046	GRN	6329.65	1.11591	0.140801	7.92543	2.27364e-15	2.01253e-13
ENSECAG00000018050	ENSECAG00000018050	1603.66	-0.278902	0.0935783	-2.98042	0.00287857	0.0170222
ENSECAG00000018057	IL2RA	974.025	0.503163	0.128261	3.92296	8.74665e-05	0.00100902
ENSECAG00000018069	ARAP2	2871.52	-0.383778	0.108892	-3.52441	0.000424434	0.00376401
ENSECAG00000018086	FAM214B	205.95	0.806266	0.245821	3.27989	0.00103848	0.00764015
ENSECAG00000018090	INTS10	5133.29	-0.229651	0.0788521	-2.91242	0.00358635	0.0203034
ENSECAG00000018099	LGALSL	244.437	-0.800631	0.246987	-3.24159	0.00118864	0.00848319
ENSECAG00000018105	IL4I1	24.8245	1.01315	0.360318	2.81182	0.00492628	0.026356
ENSECAG00000018128	MTERF1	128.287	0.618641	0.166257	3.72099	0.000198443	0.00198617
ENSECAG00000018133	VSIR	5564.09	0.402951	0.15119	2.66519	0.00769442	0.0369367
ENSECAG00000018135	ENSECAG00000018135	424.832	-0.543726	0.171933	-3.16243	0.0015646	0.0106499
ENSECAG00000018147	AOX1	245.586	0.411469	0.128399	3.20461	0.00135246	0.00946052
ENSECAG00000018148	SNRPN	1531.85	-0.358454	0.0848913	-4.2225	2.41607e-05	0.000345567
ENSECAG00000018160	TBX21	6789.94	-0.324457	0.120957	-2.68242	0.00730913	0.0356317
ENSECAG00000018186	TADA3	473.454	0.282148	0.109022	2.588	0.00965355	0.0440831
ENSECAG00000018188	KYNU	301.726	0.666283	0.181771	3.66551	0.00024685	0.00236983
ENSECAG00000018193	RBCK1	2087.92	0.535721	0.178454	3.00202	0.00268197	0.0161515
ENSECAG00000018200	USP37	2128.83	0.546257	0.171109	3.19245	0.00141069	0.00981418
ENSECAG00000018207	RMND1	125.543	0.87303	0.234493	3.72306	0.000196822	0.0019758
ENSECAG00000018208	MECP2	1740.84	-0.408032	0.104108	-3.9193	8.88059e-05	0.00102112
ENSECAG00000018209	CAAP1	456.057	-0.5123	0.136909	-3.7419	0.000182635	0.00185588
ENSECAG00000018240	PHKB	4773.23	-0.29704	0.0863796	-3.43877	0.000584354	0.00483492
ENSECAG00000018250	IAH1	2775.79	0.243706	0.0960869	2.53631	0.0112028	0.0491946
ENSECAG00000018264	TRANK1	19221.2	1.123	0.175256	6.40781	1.47625e-10	7.63849e-09
ENSECAG00000018272	LAP3	10102.7	0.794786	0.140658	5.6505	1.59979e-08	5.77319e-07
ENSECAG00000018281	LENG9	58.2893	0.897004	0.255793	3.50676	0.000453599	0.00397259
ENSECAG00000018287	SPOP	1724.13	-0.259068	0.0959862	-2.69901	0.00695463	0.0344161
ENSECAG00000018296	SYNDIG1L	9.27181	1.62454	0.622833	2.6083	0.00909927	0.0420983
ENSECAG00000018297	TEX10	1773.34	-0.337477	0.0980189	-3.44298	0.000575335	0.00478278
ENSECAG00000018299	FKBP3	2267.3	0.28639	0.0939236	3.04918	0.00229468	0.0143535
ENSECAG00000018303	YTHDC1	20587.9	-0.51572	0.125634	-4.10493	4.0443e-05	0.000540546
ENSECAG00000018307	TNIK	5643.53	-0.304284	0.106551	-2.85576	0.00429346	0.0236021
ENSECAG00000018313	EEF1AKMT1	131.536	0.512882	0.186119	2.75567	0.00585725	0.0300638
ENSECAG00000018323	KLHL23	62.6997	-0.966604	0.299106	-3.23164	0.0012308	0.00871782
ENSECAG00000018350	POLDIP3	1428.75	-0.239013	0.0756636	-3.15889	0.0015837	0.0107521
ENSECAG00000018358	ALKBH5	1016.29	-0.307211	0.112316	-2.73524	0.00623357	0.0314636
ENSECAG00000018362	TIGD2	460.604	0.36604	0.136204	2.68743	0.00720034	0.0352471
ENSECAG00000018369	RGMB	299.172	-1.27666	0.200502	-6.36731	1.92373e-10	9.77422e-09
ENSECAG00000018375	FBXO42	1663.25	-0.295425	0.0889675	-3.32059	0.000898261	0.00681149
ENSECAG00000018381	RPN2	7055.75	0.373639	0.0695188	5.37464	7.6734e-08	2.45444e-06
ENSECAG00000018393	BTBD9	2070.87	-0.415202	0.113315	-3.66414	0.000248174	0.0023793
ENSECAG00000018398	TRIM69	308.498	1.17309	0.17814	6.58523	4.54192e-11	2.59384e-09
ENSECAG00000018401	CNDP2	13460.8	0.872041	0.104567	8.33955	7.45748e-17	7.39131e-15
ENSECAG00000018407	SNRPB2	2421.25	0.24065	0.0929914	2.58788	0.00965693	0.0440842
ENSECAG00000018414	ENSECAG00000018414	84.9124	-0.616829	0.225604	-2.73412	0.00625464	0.0315399
ENSECAG00000018417	PPP1R11	585.345	0.531932	0.100249	5.30611	1.1199e-07	3.39686e-06
ENSECAG00000018423	CCNL2	4477.2	-0.407434	0.0842819	-4.83418	1.33694e-06	3.03485e-05
ENSECAG00000018426	ERF	1472.07	-0.774653	0.220859	-3.50745	0.000452416	0.00396717
ENSECAG00000018431	RIBC1	30.2684	-0.946301	0.35205	-2.68797	0.0071887	0.0352396
ENSECAG00000018438	CEP55	167.651	0.662834	0.232185	2.85476	0.00430689	0.0236549
ENSECAG00000018441	RIOK2	1995.61	-0.458134	0.0911989	-5.02346	5.07487e-07	1.27771e-05
ENSECAG00000018459	SCP2	3052.94	0.201648	0.0752518	2.67964	0.00737003	0.0358169
ENSECAG00000018476	TPX2	611.598	0.929529	0.24498	3.79431	0.000148054	0.00155617
ENSECAG00000018483	ENSECAG00000018483	2611.48	-0.507202	0.0984482	-5.15197	2.57763e-07	7.04417e-06
ENSECAG00000018495	SSB	4790.44	-0.258802	0.0879514	-2.94255	0.00325517	0.0188454
ENSECAG00000018499	EMC7	753.812	0.381364	0.0978237	3.89849	9.67949e-05	0.0011004
ENSECAG00000018500	GLA	1332.96	-0.470594	0.148278	-3.17372	0.00150496	0.0103281
ENSECAG00000018503	PARP3	711.506	0.906229	0.0912559	9.93063	3.06307e-23	4.63544e-21
ENSECAG00000018506	SMAD5	1693.74	-0.532226	0.172896	-3.0783	0.00208188	0.0132821
ENSECAG00000018515	PCCB	1304.18	0.498138	0.0911567	5.46464	4.63859e-08	1.5397e-06
ENSECAG00000018522	WDR92	497.567	-0.368133	0.105926	-3.47539	0.000510116	0.00435377
ENSECAG00000018529	MS4A1	19838	0.724888	0.149591	4.84581	1.26096e-06	2.88565e-05
ENSECAG00000018531	GEM	344.887	-0.755831	0.257837	-2.93143	0.00337408	0.0193666
ENSECAG00000018544	SPDL1	105.594	0.866092	0.186105	4.65378	3.25908e-06	6.46578e-05
ENSECAG00000018545	MRPL47	235.782	0.821605	0.169411	4.84977	1.23607e-06	2.84257e-05
ENSECAG00000018564	SPATS2L	978.697	1.1912	0.177851	6.69775	2.11657e-11	1.24638e-09
ENSECAG00000018565	EEF1AKNMT	140.08	0.659554	0.17399	3.79076	0.000150186	0.00157388
ENSECAG00000018570	USP10	3557.45	-0.445006	0.104829	-4.24506	2.18536e-05	0.000319054
ENSECAG00000018575	YPEL2	276.185	-0.439158	0.132609	-3.31167	0.000927415	0.00697618
ENSECAG00000018583	STX16-NPEPL1	1071.53	-0.298595	0.101562	-2.94001	0.003282	0.018954
ENSECAG00000018585	C5H1orf162	193.201	0.744488	0.239083	3.11393	0.00184616	0.0120969
ENSECAG00000018599	ATP5PB	3598.86	0.321697	0.0828728	3.88181	0.00010368	0.00116456
ENSECAG00000018606	DHX40	3263.08	-0.635395	0.122638	-5.18105	2.20642e-07	6.14914e-06
ENSECAG00000018618	ENSECAG00000018618	256.935	1.39883	0.287202	4.87056	1.11283e-06	2.56754e-05
ENSECAG00000018626	PPP2R1A	5790.23	-0.194561	0.071338	-2.72731	0.00638535	0.0320497
ENSECAG00000018640	USP49	1741.2	-0.612673	0.175125	-3.49849	0.000467907	0.004055
ENSECAG00000018643	FAM122B	695.299	0.316264	0.110642	2.85844	0.00425733	0.0234328
ENSECAG00000018650	SMC2	1444.59	0.44277	0.134324	3.29627	0.000979762	0.00728045
ENSECAG00000018655	CHURC1	1458.32	0.399411	0.0933912	4.27675	1.89638e-05	0.00028243
ENSECAG00000018665	RECQL4	235.066	0.983314	0.257328	3.82125	0.000132778	0.00142541
ENSECAG00000018681	RIPOR1	1779.49	-0.211642	0.0817613	-2.58854	0.00963838	0.044071
ENSECAG00000018724	ETNPPL	48.6154	1.2907	0.318196	4.0563	4.98558e-05	0.00064138
ENSECAG00000018731	OGA	20395.1	-0.381997	0.0977505	-3.90788	9.31095e-05	0.00106365
ENSECAG00000018745	EIF2B5	6360.76	-0.25024	0.077571	-3.22595	0.00125556	0.00887088
ENSECAG00000018752	APOL6	123.756	2.88053	0.249904	11.5265	9.69614e-31	2.06763e-28
ENSECAG00000018757	SLC9A6	437.337	-0.484984	0.129724	-3.73859	0.000185054	0.00187506
ENSECAG00000018765	CCNK	2967.46	-0.404996	0.125265	-3.2331	0.00122455	0.00869102
ENSECAG00000018768	ENSECAG00000018768	388.12	0.682579	0.138268	4.93662	7.94881e-07	1.90582e-05
ENSECAG00000018792	ZNF782	117.949	0.676751	0.222988	3.03493	0.00240593	0.0148905
ENSECAG00000018803	PGM2L1	1522.46	-0.355996	0.103458	-3.44096	0.00057965	0.00480719
ENSECAG00000018804	ENSECAG00000018804	940.411	-0.382341	0.0942341	-4.05735	4.96319e-05	0.000639669
ENSECAG00000018811	ARL6IP1	4179.34	-0.465017	0.13882	-3.34978	0.000808749	0.00624032
ENSECAG00000018815	ENSECAG00000018815	266.253	0.490882	0.193719	2.53398	0.0112774	0.0494437
ENSECAG00000018823	MCL1	14779.9	-0.414256	0.10541	-3.92996	8.49609e-05	0.000982531
ENSECAG00000018828	STEAP4	130.897	1.05738	0.367458	2.87755	0.00400775	0.0222857
ENSECAG00000018832	GSTM3	1046.95	-0.798455	0.146228	-5.46036	4.75168e-08	1.57353e-06
ENSECAG00000018834	ZNF382	520.235	-1.03798	0.309203	-3.35697	0.000788018	0.00610714
ENSECAG00000018837	YIPF4	2499.25	-0.484049	0.0958629	-5.04939	4.43231e-07	1.13625e-05
ENSECAG00000018841	CGA	2873.02	-1.06567	0.265257	-4.01749	5.88208e-05	0.000730021
ENSECAG00000018849	OSER1	4396	-0.466543	0.115251	-4.04807	5.16409e-05	0.000656544
ENSECAG00000018864	CPNE2	59.0613	0.981142	0.355486	2.76	0.00578012	0.0297672
ENSECAG00000018870	IVNS1ABP	20644.7	-0.727892	0.17666	-4.1203	3.78386e-05	0.000510586
ENSECAG00000018880	CCNG1	8588.7	-0.247768	0.0929743	-2.66491	0.00770088	0.0369405
ENSECAG00000018882	HSPA14	2665.05	-0.364303	0.104242	-3.49478	0.000474456	0.00409913
ENSECAG00000018887	PSMB8	7911.6	0.517913	0.128925	4.01716	5.89029e-05	0.000730396
ENSECAG00000018894	RPL22L1	2715.92	-0.325797	0.117961	-2.76191	0.00574648	0.0296575
ENSECAG00000018907	ENSECAG00000018907	73.5845	-1.79454	0.35839	-5.00722	5.52221e-07	1.38785e-05
ENSECAG00000018910	DDX51	2407.44	-0.716613	0.187519	-3.82156	0.00013261	0.00142469
ENSECAG00000018921	MTMR2	264.325	-0.408403	0.149418	-2.73329	0.00627044	0.0315969
ENSECAG00000018929	UBE2A	2128.13	-0.250288	0.0981208	-2.55081	0.0107472	0.0478535
ENSECAG00000018931	ENSECAG00000018931	285.541	0.83057	0.208532	3.98293	6.80718e-05	0.00082435
ENSECAG00000018937	LY49F	185.823	-1.28022	0.368342	-3.47564	0.000509645	0.00435239
ENSECAG00000018942	XPO4	2917.68	-0.417847	0.150856	-2.76985	0.00560827	0.0290936
ENSECAG00000018943	JPT1	2094.07	0.360377	0.112161	3.21303	0.00131344	0.00921377
ENSECAG00000018949	DBI	1298.46	0.677457	0.13008	5.208	1.90885e-07	5.44932e-06
ENSECAG00000018966	FBXO48	27.6491	0.850699	0.335788	2.53344	0.011295	0.0494603
ENSECAG00000018980	MCM3AP	11882.9	-0.205639	0.0743477	-2.76592	0.00567632	0.0294032
ENSECAG00000018988	XRN2	5364.26	-0.331211	0.126191	-2.62469	0.00867286	0.0406331
ENSECAG00000018995	CD47	5555.74	0.407473	0.115385	3.53143	0.000413322	0.00368403
ENSECAG00000019004	MCAT	109.603	0.691472	0.227428	3.04039	0.0023627	0.0147006
ENSECAG00000019014	FICD	173.633	0.459128	0.15642	2.93522	0.00333309	0.019186
ENSECAG00000019020	WDCP	99.4898	0.733945	0.2672	2.7468	0.00601799	0.030643
ENSECAG00000019025	PSTPIP2	895.885	0.922053	0.223304	4.12913	3.64137e-05	0.000494201
[truncated: 1,227 more rows]

## Sheet: SupFig2EnrichGo
ID	Description	GeneRatio	BgRatio	pvalue	p.adjust	qvalue	geneID	Count
GO:0009615	response to virus	18/33	255/13991	2.19153e-23	1.42888e-20	9.29669e-21	IFI6/IFIT5/TRIM22/IFIH1/OAS3/IFI44/IRF7/IFIT3/MX1/CXCL10/OAS1/OAS2/OASL/CXCL9/MX2/GBP1/DDX60/CCL8	18
GO:0051607	defense response to virus	16/33	175/13991	1.73478e-22	5.65537e-20	3.67955e-20	IFI6/IFIT5/TRIM22/IFIH1/OAS3/IRF7/IFIT3/MX1/CXCL10/OAS1/OAS2/OASL/CXCL9/MX2/GBP1/DDX60	16
GO:0098542	defense response to other organism	16/33	336/13991	6.92129e-18	1.50423e-15	9.78695e-16	IFI6/IFIT5/TRIM22/IFIH1/OAS3/IRF7/IFIT3/MX1/CXCL10/OAS1/OAS2/OASL/CXCL9/MX2/GBP1/DDX60	16
GO:0060337	type I interferon signaling pathway	9/33	61/13991	1.09293e-14	1.42518e-12	9.27267e-13	IFI6/OAS3/IRF7/IFIT3/MX1/OAS1/OAS2/OASL/MX2	9
GO:0071357	cellular response to type I interferon	9/33	61/13991	1.09293e-14	1.42518e-12	9.27267e-13	IFI6/OAS3/IRF7/IFIT3/MX1/OAS1/OAS2/OASL/MX2	9
GO:0034340	response to type I interferon	9/33	65/13991	2.00219e-14	2.17572e-12	1.41559e-12	IFI6/OAS3/IRF7/IFIT3/MX1/OAS1/OAS2/OASL/MX2	9
GO:0071346	cellular response to interferon-gamma	9/33	132/13991	1.43204e-11	1.33384e-09	8.67837e-10	TRIM22/OAS3/ACOD1/IRF7/OAS1/OAS2/OASL/GBP1/CCL8	9
GO:0034341	response to interferon-gamma	9/33	146/13991	3.56738e-11	2.90741e-09	1.89165e-09	TRIM22/OAS3/ACOD1/IRF7/OAS1/OAS2/OASL/GBP1/CCL8	9
GO:0060333	interferon-gamma-mediated signaling pathway	7/33	63/13991	1.03771e-10	7.51763e-09	4.89119e-09	TRIM22/OAS3/IRF7/OAS1/OAS2/OASL/GBP1	7
GO:0045071	negative regulation of viral genome replication	5/33	36/13991	1.90309e-08	1.24081e-06	8.07311e-07	IFIT5/OAS3/MX1/OAS1/OASL	5
GO:0006959	humoral immune response	7/33	150/13991	4.78522e-08	2.83633e-06	1.8454e-06	C3AR1/ACOD1/SERPING1/CXCL11/CXCL10/CXCL9/C1R	7
GO:1903901	negative regulation of viral life cycle	5/33	53/13991	1.40808e-07	7.48258e-06	4.86839e-06	IFIT5/OAS3/MX1/OAS1/OASL	5
GO:0032069	regulation of nuclease activity	4/33	21/13991	1.49192e-07	7.48258e-06	4.86839e-06	OAS3/OAS1/OAS2/OASL	4
GO:0048525	negative regulation of viral process	5/33	66/13991	4.2909e-07	1.87205e-05	1.21801e-05	IFIT5/OAS3/MX1/OAS1/OASL	5
GO:0043901	negative regulation of multi-organism process	6/33	127/13991	4.5013e-07	1.87205e-05	1.21801e-05	IFIT5/OAS3/ACOD1/MX1/OAS1/OASL	6
GO:0002253	activation of immune response	9/33	431/13991	4.594e-07	1.87205e-05	1.21801e-05	C3AR1/ALPK1/IFIH1/ACOD1/IRF7/SERPING1/GBP1/C1R/DDX60	9
GO:0045069	regulation of viral genome replication	5/33	71/13991	6.19925e-07	2.37759e-05	1.54693e-05	IFIT5/OAS3/MX1/OAS1/OASL	5
GO:0030593	neutrophil chemotaxis	5/33	78/13991	9.93485e-07	3.59862e-05	2.34137e-05	C3AR1/CXCL11/CXCL10/CXCL9/CCL8	5
GO:1990266	neutrophil migration	5/33	87/13991	1.71289e-06	5.87793e-05	3.82436e-05	C3AR1/CXCL11/CXCL10/CXCL9/CCL8	5
GO:0071621	granulocyte chemotaxis	5/33	93/13991	2.38521e-06	7.77577e-05	5.05915e-05	C3AR1/CXCL11/CXCL10/CXCL9/CCL8	5
GO:0019079	viral genome replication	5/33	95/13991	2.65029e-06	8.22851e-05	5.35371e-05	IFIT5/OAS3/MX1/OAS1/OASL	5
GO:0098586	cellular response to virus	4/33	44/13991	3.25723e-06	9.65325e-05	6.28069e-05	IFI6/IFIH1/IRF7/DDX60	4
GO:0097530	granulocyte migration	5/33	104/13991	4.14369e-06	0.000115688	7.52703e-05	C3AR1/CXCL11/CXCL10/CXCL9/CCL8	5
GO:0002920	regulation of humoral immune response	4/33	47/13991	4.25847e-06	0.000115688	7.52703e-05	C3AR1/ACOD1/SERPING1/C1R	4
GO:1903900	regulation of viral life cycle	5/33	111/13991	5.70772e-06	0.000148857	9.68509e-05	IFIT5/OAS3/MX1/OAS1/OASL	5
GO:0043900	regulation of multi-organism process	7/33	313/13991	6.79553e-06	0.000170411	0.000110874	IFIT5/OAS3/ACOD1/MX1/OAS1/OASL/DDX60	7
GO:0002753	cytoplasmic pattern recognition receptor signaling pathway	4/33	55/13991	8.03532e-06	0.000187108	0.000121738	ALPK1/IFIH1/IRF7/DDX60	4
GO:0019730	antimicrobial humoral response	4/33	55/13991	8.03532e-06	0.000187108	0.000121738	ACOD1/CXCL11/CXCL10/CXCL9	4
GO:0043950	positive regulation of cAMP-mediated signaling	3/33	20/13991	1.32616e-05	0.000298158	0.00019399	CXCL11/CXCL10/CXCL9	3
GO:0070098	chemokine-mediated signaling pathway	4/33	64/13991	1.47477e-05	0.000320517	0.000208538	CXCL11/CXCL10/CXCL9/CCL8	4
GO:0002757	immune response-activating signal transduction	7/33	373/13991	2.12412e-05	0.000429412	0.000279388	C3AR1/ALPK1/IFIH1/ACOD1/IRF7/GBP1/DDX60	7
GO:1990868	response to chemokine	4/33	71/13991	2.22923e-05	0.000429412	0.000279388	CXCL11/CXCL10/CXCL9/CCL8	4
GO:1990869	cellular response to chemokine	4/33	71/13991	2.22923e-05	0.000429412	0.000279388	CXCL11/CXCL10/CXCL9/CCL8	4
GO:0050792	regulation of viral process	5/33	147/13991	2.23926e-05	0.000429412	0.000279388	IFIT5/OAS3/MX1/OAS1/OASL	5
GO:0039528	cytoplasmic pattern recognition receptor signaling pathway in response to virus	3/33	24/13991	2.33942e-05	0.000435801	0.000283545	IFIH1/IRF7/DDX60	3
GO:0002221	pattern recognition receptor signaling pathway	5/33	155/13991	2.89016e-05	0.00052344	0.000340565	ALPK1/IFIH1/ACOD1/IRF7/DDX60	5
GO:0002764	immune response-regulating signaling pathway	7/33	395/13991	3.06908e-05	0.000540821	0.000351874	C3AR1/ALPK1/IFIH1/ACOD1/IRF7/GBP1/DDX60	7
GO:0097529	myeloid leukocyte migration	5/33	160/13991	3.36607e-05	0.000577547	0.000375769	C3AR1/CXCL11/CXCL10/CXCL9/CCL8	5
GO:0043903	regulation of symbiosis, encompassing mutualism through parasitism	5/33	168/13991	4.25182e-05	0.000710817	0.000462479	IFIT5/OAS3/MX1/OAS1/OASL	5
GO:0061844	antimicrobial humoral immune response mediated by antimicrobial peptide	3/33	30/13991	4.64766e-05	0.000757569	0.000492897	CXCL11/CXCL10/CXCL9	3
GO:0030449	regulation of complement activation	3/33	31/13991	5.13736e-05	0.000816965	0.000531542	C3AR1/SERPING1/C1R	3
GO:2000257	regulation of protein activation cascade	3/33	32/13991	5.6597e-05	0.000878602	0.000571644	C3AR1/SERPING1/C1R	3
GO:0030595	leukocyte chemotaxis	5/33	180/13991	5.9078e-05	0.000895788	0.000582826	C3AR1/CXCL11/CXCL10/CXCL9/CCL8	5
GO:0051281	positive regulation of release of sequestered calcium ion into cytosol	3/33	33/13991	6.21567e-05	0.00091068	0.000592515	CXCL11/CXCL10/CXCL9	3
GO:0045088	regulation of innate immune response	6/33	300/13991	6.28537e-05	0.00091068	0.000592515	ALPK1/IFIH1/ACOD1/IRF7/SERPING1/DDX60	6
GO:0002758	innate immune response-activating signal transduction	5/33	189/13991	7.44733e-05	0.00105558	0.000686791	ALPK1/IFIH1/ACOD1/IRF7/DDX60	5
GO:0009617	response to bacterium	7/33	474/13991	9.73754e-05	0.00135082	0.000878886	IFI44/ACOD1/IFIT3/CXCL11/CXCL10/OAS2/CXCL9	7
GO:0044764	multi-organism cellular process	3/33	39/13991	0.000103116	0.00140065	0.000911308	IFIH1/IRF7/DDX60	3
GO:0002218	activation of innate immune response	5/33	207/13991	0.000114417	0.00152245	0.000990551	ALPK1/IFIH1/ACOD1/IRF7/DDX60	5
GO:0010524	positive regulation of calcium ion transport into cytosol	3/33	44/13991	0.000148237	0.00193301	0.00125767	CXCL11/CXCL10/CXCL9	3
GO:0031349	positive regulation of defense response	6/33	353/13991	0.000153856	0.00195071	0.00126919	TGM2/ALPK1/IFIH1/ACOD1/IRF7/DDX60	6
GO:0043949	regulation of cAMP-mediated signaling	3/33	45/13991	0.00015857	0.00195071	0.00126919	CXCL11/CXCL10/CXCL9	3
GO:0048247	lymphocyte chemotaxis	3/33	45/13991	0.00015857	0.00195071	0.00126919	CXCL11/CXCL10/CCL8	3
GO:0006956	complement activation	3/33	47/13991	0.000180618	0.0021808	0.00141889	C3AR1/SERPING1/C1R	3
GO:0019058	viral life cycle	5/33	235/13991	0.000207091	0.00245497	0.00159728	IFIT5/OAS3/MX1/OAS1/OASL	5
GO:0060326	cell chemotaxis	5/33	246/13991	0.000256058	0.00298125	0.00193969	C3AR1/CXCL11/CXCL10/CXCL9/CCL8	5
GO:0006874	cellular calcium ion homeostasis	6/33	390/13991	0.000264098	0.00302091	0.00196549	C3AR1/TGM2/CXCL11/CXCL10/CXCL9/CCL8	6
GO:0045089	positive regulation of innate immune response	5/33	253/13991	0.000291522	0.00327711	0.00213218	ALPK1/IFIH1/ACOD1/IRF7/DDX60	5
GO:0055074	calcium ion homeostasis	6/33	402/13991	0.000310829	0.00343492	0.00223486	C3AR1/TGM2/CXCL11/CXCL10/CXCL9/CCL8	6
GO:1904427	positive regulation of calcium ion transmembrane transport	3/33	57/13991	0.000320734	0.00348531	0.00226765	CXCL11/CXCL10/CXCL9	3
GO:0032103	positive regulation of response to external stimulus	5/33	260/13991	0.000330608	0.00353371	0.00229914	C3AR1/TGM2/ACOD1/CXCL10/DDX60	5
GO:0072503	cellular divalent inorganic cation homeostasis	6/33	413/13991	0.000359178	0.00377716	0.00245754	C3AR1/TGM2/CXCL11/CXCL10/CXCL9/CCL8	6
GO:0007204	positive regulation of cytosolic calcium ion concentration	5/33	268/13991	0.000380021	0.00393292	0.00255887	C3AR1/TGM2/CXCL11/CXCL10/CXCL9	5
GO:0072507	divalent inorganic cation homeostasis	6/33	430/13991	0.000445345	0.00446124	0.00290262	C3AR1/TGM2/CXCL11/CXCL10/CXCL9/CCL8	6
GO:0051279	regulation of release of sequestered calcium ion into cytosol	3/33	64/13991	0.000451598	0.00446124	0.00290262	CXCL11/CXCL10/CXCL9	3
GO:0071674	mononuclear cell migration	3/33	64/13991	0.000451598	0.00446124	0.00290262	C3AR1/CXCL10/CCL8	3
GO:0035455	response to interferon-alpha	2/33	14/13991	0.000482325	0.00469367	0.00305384	IFIT3/MX2	2
GO:0002673	regulation of acute inflammatory response	3/33	66/13991	0.000494406	0.00474048	0.0030843	C3AR1/SERPING1/C1R	3
GO:0043123	positive regulation of I-kappaB kinase/NF-kappaB signaling	4/33	162/13991	0.00054548	0.00515439	0.0033536	IFIT5/TRIM22/TGM2/ALPK1	4
GO:0072376	protein activation cascade	3/33	70/13991	0.000587645	0.00547349	0.00356122	C3AR1/SERPING1/C1R	3
GO:0071222	cellular response to lipopolysaccharide	4/33	166/13991	0.000597952	0.00549105	0.00357264	ACOD1/CXCL11/CXCL10/CXCL9	4
GO:0050727	regulation of inflammatory response	5/33	299/13991	0.000626103	0.00566398	0.00368516	C3AR1/TGM2/ACOD1/SERPING1/C1R	5
GO:0035458	cellular response to interferon-beta	2/33	16/13991	0.000634158	0.00566398	0.00368516	ACOD1/IFIT3	2
GO:0051480	regulation of cytosolic calcium ion concentration	5/33	301/13991	0.000645306	0.00568566	0.00369926	C3AR1/TGM2/CXCL11/CXCL10/CXCL9	5
GO:0071219	cellular response to molecule of bacterial origin	4/33	172/13991	0.000683261	0.00593982	0.00386462	ACOD1/CXCL11/CXCL10/CXCL9	4
GO:1901739	regulation of myoblast fusion	2/33	18/13991	0.000806168	0.00691608	0.0044998	CXCL10/CXCL9	2
GO:0072676	lymphocyte migration	3/33	80/13991	0.000867972	0.00734958	0.00478185	CXCL11/CXCL10/CCL8	3
GO:0035456	response to interferon-beta	2/33	19/13991	0.000899683	0.00742712	0.0048323	ACOD1/IFIT3	2
GO:0010522	regulation of calcium ion transport into cytosol	3/33	81/13991	0.000899911	0.00742712	0.0048323	CXCL11/CXCL10/CXCL9	3
GO:0006875	cellular metal ion homeostasis	6/33	496/13991	0.000943641	0.00769068	0.00500378	C3AR1/TGM2/CXCL11/CXCL10/CXCL9/CCL8	6
GO:0070613	regulation of protein processing	3/33	83/13991	0.000966011	0.00777579	0.00505916	C3AR1/SERPING1/C1R	3
GO:1903317	regulation of protein maturation	3/33	85/13991	0.00103512	0.00823044	0.00535497	C3AR1/SERPING1/C1R	3
GO:0071216	cellular response to biotic stimulus	4/33	193/13991	0.00105019	0.00824968	0.00536749	ACOD1/CXCL11/CXCL10/CXCL9	4
GO:0071356	cellular response to tumor necrosis factor	4/33	195/13991	0.00109114	0.00846929	0.00551037	ACOD1/TNFSF15/GBP1/CCL8	4
GO:0010818	T cell chemotaxis	2/33	22/13991	0.00121	0.00906802	0.00589992	CXCL11/CXCL10	2
GO:0010996	response to auditory stimulus	2/33	22/13991	0.00121	0.00906802	0.00589992	CXCL10/SLC1A3	2
GO:0032727	positive regulation of interferon-alpha production	2/33	22/13991	0.00121	0.00906802	0.00589992	IFIH1/IRF7	2
GO:0043122	regulation of I-kappaB kinase/NF-kappaB signaling	4/33	202/13991	0.00124331	0.0091835	0.00597506	IFIT5/TRIM22/TGM2/ALPK1	4
GO:0050900	leukocyte migration	5/33	349/13991	0.00125358	0.0091835	0.00597506	C3AR1/CXCL11/CXCL10/CXCL9/CCL8	5
GO:0016064	immunoglobulin mediated immune response	3/33	95/13991	0.00142754	0.0102155	0.00664651	IRF7/SERPING1/C1R	3
GO:0006958	complement activation, classical pathway	2/33	24/13991	0.00144145	0.0102155	0.00664651	SERPING1/C1R	2
GO:0060142	regulation of syncytium formation by plasma membrane fusion	2/33	24/13991	0.00144145	0.0102155	0.00664651	CXCL10/CXCL9	2
GO:0019724	B cell mediated immunity	3/33	96/13991	0.00147123	0.0103144	0.00671087	IRF7/SERPING1/C1R	3
GO:0034612	response to tumor necrosis factor	4/33	213/13991	0.00151168	0.0104853	0.00682202	ACOD1/TNFSF15/GBP1/CCL8	4
GO:0051928	positive regulation of calcium ion transport	3/33	98/13991	0.00156112	0.0107142	0.00697097	CXCL11/CXCL10/CXCL9	3
GO:0051209	release of sequestered calcium ion into cytosol	3/33	99/13991	0.00160733	0.0109164	0.00710255	CXCL11/CXCL10/CXCL9	3
GO:0051283	negative regulation of sequestering of calcium ion	3/33	101/13991	0.0017023	0.0114423	0.00744468	CXCL11/CXCL10/CXCL9	3
GO:0051282	regulation of sequestering of calcium ion	3/33	102/13991	0.00175108	0.01165	0.00757986	CXCL11/CXCL10/CXCL9	3
GO:0032647	regulation of interferon-alpha production	2/33	27/13991	0.00182506	0.0119506	0.00777543	IFIH1/IRF7	2
GO:0002687	positive regulation of leukocyte migration	3/33	104/13991	0.00185125	0.0119506	0.00777543	C3AR1/CXCL10/CCL8	3
GO:0032479	regulation of type I interferon production	3/33	104/13991	0.00185125	0.0119506	0.00777543	IFIH1/ACOD1/IRF7	3
GO:0032606	type I interferon production	3/33	105/13991	0.00190265	0.0120439	0.00783614	IFIH1/ACOD1/IRF7	3
GO:0051208	sequestering of calcium ion	3/33	105/13991	0.00190265	0.0120439	0.00783614	CXCL11/CXCL10/CXCL9	3
GO:0071347	cellular response to interleukin-1	3/33	106/13991	0.00195493	0.0120716	0.00785413	ACOD1/GBP1/CCL8	3
GO:0032607	interferon-alpha production	2/33	28/13991	0.00196256	0.0120716	0.00785413	IFIH1/IRF7	2
GO:0051482	positive regulation of cytosolic calcium ion concentration involved in phospholipase C-activating G protein-coupled signaling pathway	2/33	28/13991	0.00196256	0.0120716	0.00785413	C3AR1/TGM2	2
GO:0007249	I-kappaB kinase/NF-kappaB signaling	4/33	232/13991	0.00206656	0.0125925	0.00819307	IFIT5/TRIM22/TGM2/ALPK1	4
GO:0032728	positive regulation of interferon-beta production	2/33	30/13991	0.00225186	0.0135945	0.00884501	IFIH1/IRF7	2
GO:0000266	mitochondrial fission	2/33	31/13991	0.00240361	0.0142593	0.00927752	MX1/MX2	2
GO:0097553	calcium ion transmembrane import into cytosol	3/33	114/13991	0.00240571	0.0142593	0.00927752	CXCL11/CXCL10/CXCL9	3
GO:0002526	acute inflammatory response	3/33	115/13991	0.0024662	0.0144861	0.00942511	C3AR1/SERPING1/C1R	3
GO:1904064	positive regulation of cation transmembrane transport	3/33	118/13991	0.00265331	0.0154461	0.0100497	CXCL11/CXCL10/CXCL9	3
GO:1903169	regulation of calcium ion transmembrane transport	3/33	120/13991	0.0027828	0.0160565	0.0104469	CXCL11/CXCL10/CXCL9	3
GO:0007189	adenylate cyclase-activating G protein-coupled receptor signaling pathway	3/33	121/13991	0.00284899	0.0162942	0.0106015	CXCL11/CXCL10/CXCL9	3
GO:0002455	humoral immune response mediated by circulating immunoglobulin	2/33	34/13991	0.00288706	0.0163684	0.0106498	SERPING1/C1R	2
GO:0070555	response to interleukin-1	3/33	123/13991	0.00298427	0.0167737	0.0109135	ACOD1/GBP1/CCL8	3
GO:0045824	negative regulation of innate immune response	2/33	37/13991	0.00341232	0.0187036	0.0121691	ACOD1/SERPING1	2
GO:0034767	positive regulation of ion transmembrane transport	3/33	129/13991	0.0034137	0.0187036	0.0121691	CXCL11/CXCL10/CXCL9	3
GO:0060402	calcium ion transport into cytosol	3/33	129/13991	0.0034137	0.0187036	0.0121691	CXCL11/CXCL10/CXCL9	3
GO:0030522	intracellular receptor signaling pathway	4/33	270/13991	0.00357314	0.0190649	0.0124042	ALPK1/IFIH1/IRF7/DDX60	4
GO:0002833	positive regulation of response to biotic stimulus	2/33	38/13991	0.00359659	0.0190649	0.0124042	ACOD1/DDX60	2
GO:0007520	myoblast fusion	2/33	38/13991	0.00359659	0.0190649	0.0124042	CXCL10/CXCL9	2
GO:0071675	regulation of mononuclear cell migration	2/33	38/13991	0.00359659	0.0190649	0.0124042	C3AR1/CXCL10	2
GO:0032480	negative regulation of type I interferon production	2/33	39/13991	0.00378543	0.019904	0.0129502	IFIH1/ACOD1	2
GO:0061025	membrane fusion	3/33	135/13991	0.00387924	0.0202341	0.0131649	SAMD9L/MX1/MX2	3
GO:0010469	regulation of signaling receptor activity	5/33	457/13991	0.00405501	0.020983	0.0136522	CXCL11/CXCL10/TNFSF15/CXCL9/CCL8	5
GO:0032496	response to lipopolysaccharide	4/33	281/13991	0.00412006	0.0211518	0.013762	ACOD1/CXCL11/CXCL10/CXCL9	4
GO:0060401	cytosolic calcium ion transport	3/33	140/13991	0.00429544	0.0218799	0.0142357	CXCL11/CXCL10/CXCL9	3
GO:0002237	response to molecule of bacterial origin	4/33	291/13991	0.00466438	0.023575	0.0153386	ACOD1/CXCL11/CXCL10/CXCL9	4
GO:0002548	monocyte chemotaxis	2/33	46/13991	0.0052332	0.0258488	0.016818	CXCL10/CCL8	2
GO:0032648	regulation of interferon-beta production	2/33	46/13991	0.0052332	0.0258488	0.016818	IFIH1/IRF7	2
GO:0060760	positive regulation of response to cytokine stimulus	2/33	46/13991	0.0052332	0.0258488	0.016818	IFIH1/IRF7	2
GO:0002685	regulation of leukocyte migration	3/33	154/13991	0.00560184	0.0274098	0.0178336	C3AR1/CXCL10/CCL8	3
GO:0002697	regulation of immune effector process	4/33	307/13991	0.00563331	0.0274098	0.0178336	C3AR1/SERPING1/C1R/DDX60	4
GO:0032608	interferon-beta production	2/33	48/13991	0.00568668	0.0274646	0.0178693	IFIH1/IRF7	2
GO:0000768	syncytium formation by plasma membrane fusion	2/33	49/13991	0.00591997	0.0279697	0.0181979	CXCL10/CXCL9	2
GO:0072678	T cell migration	2/33	49/13991	0.00591997	0.0279697	0.0181979	CXCL11/CXCL10	2
GO:0140253	cell-cell fusion	2/33	49/13991	0.00591997	0.0279697	0.0181979	CXCL10/CXCL9	2
GO:0006949	syncytium formation	2/33	50/13991	0.00615758	0.0284733	0.0185256	CXCL10/CXCL9	2
GO:0010830	regulation of myotube differentiation	2/33	50/13991	0.00615758	0.0284733	0.0185256	CXCL10/CXCL9	2
GO:0045661	regulation of myoblast differentiation	2/33	50/13991	0.00615758	0.0284733	0.0185256	CXCL10/CXCL9	2
GO:0019933	cAMP-mediated signaling	3/33	163/13991	0.00655488	0.0300971	0.0195821	CXCL11/CXCL10/CXCL9	3
GO:0034764	positive regulation of transmembrane transport	3/33	168/13991	0.00712371	0.0324801	0.0211325	CXCL11/CXCL10/CXCL9	3
GO:0034121	regulation of toll-like receptor signaling pathway	2/33	56/13991	0.00767305	0.0347419	0.0226041	ACOD1/IRF7	2
GO:0032481	positive regulation of type I interferon production	2/33	63/13991	0.0096314	0.0433081	0.0281775	IFIH1/IRF7	2
GO:0002449	lymphocyte mediated immunity	3/33	189/13991	0.00982868	0.0438925	0.0285577	IRF7/SERPING1/C1R	3
GO:0019935	cyclic-nucleotide-mediated signaling	3/33	190/13991	0.00997046	0.0442227	0.0287726	CXCL11/CXCL10/CXCL9	3
GO:0006816	calcium ion transport	4/33	367/13991	0.0104533	0.0460509	0.0299621	CXCL11/CXCL10/CXCL9/CCL8	4
GO:0001819	positive regulation of cytokine production	4/33	368/13991	0.0105507	0.0461683	0.0300384	C3AR1/IFIH1/IRF7/DDX60	4
GO:0007188	adenylate cyclase-modulating G protein-coupled receptor signaling pathway	3/33	197/13991	0.0109966	0.0477984	0.0310991	CXCL11/CXCL10/CXCL9	3

## Sheet: SupFig3EHV-1
Gene ID	Gene Name	Reference	Strand	Start	End	H1_D8_S1	H1_PRE_S16	H2_D5_S5	H2_PRE_S3	H3_D6_S10	H3_PRE_S7	H5_D6_S15	H5_PRE_S13	H6_D7_S2	H6_PRE_S17	H7_D8_S6	H7_PRE_S4	H9_D7_S11	H9_PRE_S8
gene0	ORF1	NC_001491.2	+	1298	1906	0	0	0	0	0	0	0	0	0	0	0	0	0	0
gene1	ORF2	NC_001491.2	-	1945	2562	0	0	0	0	0.067931	0	0.167066	0	0	0	0	0	0.302389	0
gene10	ORF11	NC_001491.2	+	12549	13463	0	0.211371	1.49173	0	0.343499	0	0.344533	0	0	0	0.349178	0	0.408473	0
gene11	ORF12	NC_001491.2	+	13595	14944	0	0.143262	0.941537	0	0.062195	0	0.152449	0.043905	0	0	0	0	0.069213	0
gene12	ORF13	NC_001491.2	+	15317	17932	0	0.073931	0.324852	0	0.08591	0	0.197338	0.067972	0	0	0	0	0	0
gene13	ORF14	NC_001491.2	+	18083	20326	0.074508	0	0.414084	0	0.160579	0	0.393235	0.011534	0.084982	0	0	0	0	0
gene14	ORF16	NC_001491.2	-	21445	22851	0	0	0.079169	0	0	0	0	0	0	0	0	0	0	0
gene15	ORF15	NC_001491.2	-	20487	21170	0	0	0	0	0.122753	0	0.017107	0.086654	0	0	0	0	0	0
gene16	ORF17	NC_001491.2	-	23029	24234	0	0	0	0	0	0	0.171222	0	0	0	0	0	0	0
gene17	ORF18	NC_001491.2	-	24479	25696	0.25624	0.158259	1.6066	0	0.275282	0.03828	0.569074	0	0.156568	0	0	0	0	0
gene18	ORF19	NC_001491.2	+	26262	27755	0	0.258908	0.26787	0	0	0	0	0	0	0	0	0	0	0
gene19	ORF21	NC_001491.2	-	28904	31276	0	0	0.054964	0	0.121481	0	0.194921	0	0.013662	0	0	0	0	0
gene2	ORF3	NC_001491.2	+	2841	3614	0	0	0	0	0	0	0	0	0	0	0.208371	0	0	0
gene20	ORF20	NC_001491.2	-	27894	28859	0	0	0	0	0.083152	0	0.304165	0	0	0	0.047521	0	0	0
gene21	ORF22	NC_001491.2	-	31519	32916	0	0	0.260478	0	0.180179	0	0.430812	0	0	0	0.130906	0	0	0
gene25	ORF27	NC_001491.2	-	48369	48791	0	0	0	0	0	0	0	0	0	0	0	0	0	0
gene27	ORF28	NC_001491.2	+	48763	50625	0	0	0.016993	0	0	0	0	0	0	0	0	0	0	0
gene28	ORF29	NC_001491.2	+	50618	51598	0	0.19715	0.240379	0	0.085589	0	0.630078	0	0	0	0.046794	0	0	0
gene29	ORF30	NC_001491.2	-	51522	55184	0	0	0.198493	0	0	0	0.028186	0	0	0	0.025064	0	0	0
gene3	ORF4	NC_001491.2	-	3647	4249	0	0	0.417822	0	0	0	0.337879	0	0	0	0	0	0	0
gene30	ORF31	NC_001491.2	+	55453	59082	0.06909	0	0.766822	0	0.334311	0.012586	0.199099	0	0	0	0.015091	0	0.154443	0
gene31	ORF32	NC_001491.2	+	59243	61570	0	0.081139	0.130496	0	0	0	0	0	0	0	0	0	0	0
gene32	ORF33	NC_001491.2	+	61432	64374	0	0.065717	0.98629	0	0.184017	0	0.771343	0	0	0	0.052825	0	0	0
gene33	ORF34	NC_001491.2	+	64578	65060	0	0	1.3502	0	0.888306	0	3.5	0	0	0	0.190082	0	0.290181	0
gene34	ORF35	NC_001491.2	-	65153	67093	0	0.099642	0.157674	0	0	0	0	0.030537	0	0	0	0	0.031185	0
gene35	ORF35.5	NC_001491.2	-	65153	66142	0	0	0.323819	0	0	0	0	0	0	0	0	0	0.311982	0
gene36	ORF36	NC_001491.2	-	67212	68975	0	0.273733	0.137775	0	0	0	0.876001	0	0.32432	0	0.052046	0	0	0
gene37	ORF37	NC_001491.2	-	69079	69897	0	0.236146	0.160243	0	0.062537	0	2.00359	0	0	0	0	0	0	0
gene38	ORF38	NC_001491.2	+	69910	70968	0	0	0.057374	0	0.238649	0	0.19499	0	0.270113	0	0.086695	0	0	0
gene39	ORF39	NC_001491.2	+	71192	73738	0	0.075934	0.302005	0	0.065931	0	0.446715	0	0	0	0	0	0	0
gene4	ORF7	NC_001491.2	-	7056	10301	0	0	0.223743	0	0.05182	0.028439	0.063403	0	0	0	0	0	0	0
gene40	ORF40	NC_001491.2	-	74632	76224	0	0	0.465576	0	0	0	0.259252	0	0	0	0	0	0	0
gene41	ORF41	NC_001491.2	+	76793	77512	0	0.134308	0	0	0	0	0	0	0	0	0	0	0	0
gene42	ORF42	NC_001491.2	+	77703	81833	0.19967	0.033553	1.03378	0	0.394308	0.021967	0.731803	0.029079	0.138182	0	0.155275	0	0.045238	0
gene43	ORF43	NC_001491.2	+	82083	83027	0	0	1.02529	0	0.08885	0	0.813595	0	0	0	0	0	0	0
gene44	ORF44	NC_001491.2	-	83148	88917	0	0	0.05511	0	0	0	0	0	0	0	0	0	0	0
gene45	ORF45	NC_001491.2	+	84480	86600	0	0	0.086519	0	0.074819	0	0.171673	0	0	0	0.043286	0	0	0
gene46	ORF46	NC_001491.2	+	86620	87732	0	0.173768	1.27523	0	0	0	0.18553	0	0.171339	0	0	0	0	0
gene47	ORF48	NC_001491.2	+	88947	89900	0	0	0.667814	0	0	0	0.060381	0	0	0	0	0	0	0
gene48	ORF49	NC_001491.2	+	89369	91153	0	0	0.278756	0	0	0	0.010283	0	0	0	0.171183	0	0	0
gene49	ORF50	NC_001491.2	+	91135	92832	0	0	0	0	0	0	0.440114	0	0.112308	0	0.015679	0	0.110056	0
gene5	ORF6	NC_001491.2	-	6011	7042	0	0	0.235499	0	0.162719	0	0.156071	0	0	0	0	0.176204	0	0
gene50	ORF51	NC_001491.2	+	92784	93008	0	0	1.49962	0	0.337096	0	0.001819	0	0	0	0.015453	0	0	0
gene51	ORF52	NC_001491.2	-	93120	94472	0	0	0.089813	0	0	0	0.305239	0.043661	0.140946	0	0	0	0	0
gene52	ORF53	NC_001491.2	+	94390	97053	0	0.181498	0.136844	0	0.031518	0	0.655501	0	0	0	0	0	0	0
gene53	ORF54	NC_001491.2	+	97069	99324	0	0.085443	0.319415	0.029993	0.148871	0	0.869241	0.047992	0	0	0	0	0.041417	0
gene54	ORF56	NC_001491.2	-	100130	102391	0	0	0.174236	0	0.076836	0	0.091288	0	0	0	0	0	0	0
gene55	ORF55	NC_001491.2	-	99421	100332	0	0.106033	0	0	0	0	0	0	0	0	0	0	0	0
gene56	ORF57	NC_001491.2	+	102375	105020	0.189565	0.219279	0.357297	0	0.143429	0	0.735399	0	0	0	0	0	0	0
gene57	ORF58	NC_001491.2	+	105070	105747	0.123301	0.285257	0.17923	0	0.370693	0	2.06799	0	0	0	0	0	0	0
gene58	ORF62	NC_001491.2	-	108147	108704	0	0.08434	0.860205	0	0.030094	0	0.989298	0	0	0	0.128884	0	0	0
gene59	ORF61	NC_001491.2	-	107206	108144	0	0	0.941255	0	0.23338	0	0.572496	0	0.101544	0	0	0	0	0
gene6	ORF5	NC_001491.2	-	4462	5874	0.105312	0	0.467838	0	0.198865	0	0	0	0.134961	0	0.116089	0	0	0
gene60	ORF60	NC_001491.2	-	106478	107116	0	0.193707	0.884917	0	0	0	0.942528	0	0	0	0.143677	0	0	0
gene61	ORF59	NC_001491.2	-	105877	106416	0	0.716312	0.819546	0	0	0.160517	0	0.430632	0	0	0	0	0	0
gene62	ORF63	NC_001491.2	-	110387	111985	0	0	0.989215	0	0.157179	0	0.506228	0	0	0	0.207275	0	0.350612	0
gene63	ORF64	NC_001491.2	-	114128	118591	0	0	0.002223	0	0	0	0.06877	0	0	0	0	0	0.010466	0
gene64	ORF65	NC_001491.2	+	121368	122249	0	0	0.18416	0	0.016659	0	0.104574	0	0	0	0	0	0	0
gene65	ORF66	NC_001491.2	+	122862	123572	0	0	0	0	0	0	0	0	0	0	0	0	0	0
gene66	ORF68	NC_001491.2	-	125019	126275	0	0	0.144365	0	0.151851	0	1.36145	0	0	0	0	0.145635	0	0
gene67	ORF67	NC_001491.2	-	124376	125194	0	0	0.188794	0	0.36736	0	1.10494	0	0	0	0	0	0	0
gene68	ORF69	NC_001491.2	+	126411	127559	0	0	0.689904	0	0	0	0.140778	0	0	0	0	0	0.487927	0
gene69	ORF70	NC_001491.2	+	127681	128916	0.135272	0	0.745557	0	0.067931	0	0.772961	0	0	0	0.074279	0	0.151194	0
gene7	ORF8	NC_001491.2	+	10300	11037	0	0	0.246987	0	0.113771	0	0	0	0	0	0	0	0	0
gene70	ORF71	NC_001491.2	+	129097	131490	0.06984	0.080787	0.050759	0	0.035072	0	0.258765	0	0	0	0.03835	0	0	0
gene71	ORF72	NC_001491.2	+	131583	132791	0	0	0	0	0	0	0.170798	0	0	0	0	0	0.309142	0
gene72	ORF73	NC_001491.2	+	132899	134173	0	0	0.137561	0	0.393804	0	0.883202	0.046487	0	0	0.144015	0	0.146569	0
gene73	ORF74	NC_001491.2	+	134406	136058	0	0.175503	0.795031	0	0.256435	0	0	0	0	0	0.055541	0	0	0
gene74	ORF75	NC_001491.2	+	136055	136447	0.329005	0	1.23274	0	0.569758	0	0.968545	0	0	0	0	0	0	0
gene75	ORF76	NC_001491.2	+	136783	137442	0	0.231499	0	0	0	0	1.02413	0	0	0	0	0	0	0
gene76	ORF67	NC_001491.2	+	137966	138784	0	0.221978	0.272759	0	0.277827	0	0.7753	0	0	0	0	0	0	0
gene77	ORF66	NC_001491.2	-	139588	140298	0	0	0	0	0	0	0	0	0	0	0	0	0	0
gene78	ORF65	NC_001491.2	-	140911	141792	0	0	0.124916	0	0.016659	0	0.104574	0	0	0	0	0	0	0
gene79	ORF64	NC_001491.2	+	144569	149032	0	0	0.002223	0	0	0	0.023129	0	0	0	0	0	0.010466	0
gene8	ORF9	NC_001491.2	-	11135	12115	0	0	0.401343	0	0.086445	0	0.367663	0.035043	0	0	0	0	0	0
gene9	ORF10	NC_001491.2	+	12084	12386	0	0	0.231271	0	0	0	0	0	0	0	0	0	0	0
MSTRG.15122	ORF23	NC_001491.2	+	33292	36354	0	0.031571	0.323862	0	0.109648	0	0.336629	0	0	0	0.029974	0	0	0
MSTRG.15123	ORF24	NC_001491.2	+	36588	46853	0	0	0.226045	0	0.06543	0	0.09722	0.023094	0.037152	0	0.040184	0	0.081915	0
MSTRG.15124	ORF25	NC_001491.2	-	46952	47311	0.424184	1.01537	0.675098	0	0	0	5.23884	0.154764	0	0	0	0	0	0
MSTRG.15125	ORF26	NC_001491.2	-	47403	48230	0	0	1.03955	0	0.22309	0	0.709928	0	0	0	0.353341	0	0.451392	0

## Sheet: SupFig3EHV2
Gene ID	Gene Name	Reference	Strand	Start	End	H1_D8_S1	H1_PRE_S16	H2_D5_S16	H2_PRE_S3	H3_PRE_S10	H3_PRE_S7	H5_D6_S15	H5_PRE_S13	H6_D7_S2	H6_PRE_S17	H7_D8_S6	H7_PRE_S4	H9_D7_S11	H9_PRE_S8
gene0	E1	NC_001650.2	+	9247	10398	0	0	0	0	0	0	0	0	0	0	0	0.017303	0	0
gene1	E2	NC_001650.2	+	18809	19732	0	0	0	0	0	0	0	0	0	0	0.249727	0.389636	0	0
gene10	E6	NC_001650.2	+	47759	48736	0	0	0	0	0	0	0	0	0	0	0	0	0	0
gene11	ORF10	NC_001650.2	+	48878	50095	0	0	0	0	0	0	0	0	0	0	0	0	0	0
gene12	ORF11	NC_001650.2	+	50189	51607	0	0	0	0	0	0	0	0	0	0	0.083463	0.180182	0	0
gene13	E6C	NC_001650.2	-	52600	53172	0	0	0	0	0	0	0	0	0	0	0	0	0	0
gene14	E6A	NC_001650.2	-	51788	52135	0	0	0	0	0	0	0	0	0	0	0	0	0	0
gene15	ORF17	NC_001650.2	-	57187	59118	0	0	0	0	0	0	0	0	0	0	0	0	0	0
gene16	ORF17.5	NC_001650.2	-	57187	58197	0	0	0	0	0	0	0	0	0	0	0	0	0	0
gene17	ORF18	NC_001650.2	+	59117	59890	0	0	0	0	0	0	0	0	0	0	0	0	0	0
gene18	ORF20	NC_001650.2	-	61439	62152	0	0	0	0	0	0	0	0	0	0	0	0	0	0
gene19	ORF19	NC_001650.2	-	59887	61581	0	0	0	0	0	0	0	0	0	0	0	0	0	0
gene2	E3	NC_001650.2	+	20319	20843	0	0	0	0	0	0	0	0	0	0	0	0	0	0
gene20	ORF21	NC_001650.2	+	62151	63992	0	0	0	0	0.045582	0	0	0	0	0	0	0	0	0
gene21	ORF22	NC_001650.2	+	63992	66283	0	0	0	0	0	0	0	0	0	0	0.040057	0	0	0
gene22	ORF24	NC_001650.2	-	67754	70060	0	0	0	0	0	0	0	0	0	0	0	0	0	0
gene23	ORF23	NC_001650.2	-	66280	67527	0	0	0	0	0	0	0	0	0	0	0	0	0	0
gene24	ORF25	NC_001650.2	+	70059	74204	0	0	0	0	0	0	0	0	0	0	0	0	0	0
gene25	ORF26	NC_001650.2	+	74262	75164	0	0	0	0	0	0	0	0	0	0	0	0	0	0
gene26	ORF27	NC_001650.2	+	75265	75858	0	0	0	0	0	0	0	0	0	0	0	0	0	0
gene27	ORF28	NC_001650.2	+	76059	76355	0	0	0	0	0	0	0	0	0	0	0	0	0	0
gene28	ORF29	NC_001650.2	-	76453	82025	0	0	0	0	0	0	0	0	0	0	0	0	0	0
gene29	ORF30	NC_001650.2	+	77829	78116	0	0	0	0	0	0	0	0	0	0	0	0	0	0
gene3	ORF3	NC_001650.2	+	21359	25318	0	0	0	0	0	0	0	0	0	0	0	0	0	0
gene30	ORF31	NC_001650.2	+	77858	78721	0	0	0	0	0	0	0	0	0	0	0	0	0	0
gene31	ORF32	NC_001650.2	+	78667	80103	0	0	0	0	0	0	0	0	0	0	0	0	0	0
gene32	ORF33	NC_001650.2	+	80096	81121	0	0	0	0	0	0	0	0	0	0	0	0.01249	0	0
gene33	ORF34	NC_001650.2	+	82024	83067	0	0	0	0	0	0	0	0	0	0	0	0	0	0
gene34	ORF35	NC_001650.2	+	83051	83515	0	0	0	0	0	0	0	0	0	0	0	0	0	0
gene35	ORF36	NC_001650.2	+	83412	84728	0	0	0	0	0	0	0	0	0	0	0	0	0	0
gene36	ORF37	NC_001650.2	+	84748	86277	0	0	0	0.176901	0	0	0	0	0	0	0	0	0	0
gene37	ORF38	NC_001650.2	+	86232	86507	0	0	0	0	0	0	0	0	0	0	0	0	0	0
gene38	ORF39	NC_001650.2	-	86644	87780	0	0	0.029213	0	0	0	0	0	0	0	0	0	0	0
gene39	ORF40	NC_001650.2	+	88123	90379	0	0	0	0	0	0	0	0	0	0	0	0.113357	0	0
gene4	E4	NC_001650.2	+	25638	26189	0	0	0.607588	0	0	0	0	0	0	0	0	0	0	0
gene40	ORF43	NC_001650.2	-	91191	92987	0	0	0	0	0	0	0	0	0	0	0	0	0	0
gene41	ORF42	NC_001650.2	-	90374	91204	0	0	0	0	0	0	0	0	0	0	0	0	0	0
gene42	ORF44	NC_001650.2	+	92962	95331	0	0	0	0	0	0	0	0	0	0	0	0	0	0
gene43	ORF48	NC_001650.2	-	97752	99584	0	0	0	0	0	0	0	0	0	0	0	0	0	0
gene44	ORF47	NC_001650.2	-	97164	97658	0	0	0	0	0	0	0	0	0	0	0	0	0	0
gene45	ORF46	NC_001650.2	-	96470	97237	0	0	0	0	0	0	0	0	0	0	0	0	0	0
gene46	ORF45	NC_001650.2	-	95486	96451	0	0	0	0	0	0	0	0	0	0	0.033581	0	0	0
gene47	ORF50	NC_001650.2	+	99917	103016	0	0	0	0	0	0	0	0	0	0	0	0	0	0
gene48	ORF49	NC_001650.2	-	100056	100964	0	0	0	0	0	0	0	0	0	0	0	0	0	0
gene49	E7A	NC_001650.2	+	103257	103928	0	0	0	0	0	0	0	0	0	0	0	0	0	0
gene5	ORF6	NC_001650.2	+	26436	29873	0	0	0	0	0	0.027305	0	0	0	0	0	0	0	0
gene51	ORF53	NC_001650.2	-	105287	105556	0	0	0	0	0	0	0	0	0	0	0	0	0	0
gene52	ORF52	NC_001650.2	-	104804	105211	0	0	0	0	0	0	0	0	0	0	0	0	0	0
gene53	ORF54	NC_001650.2	+	105700	106569	0	0	0	0	0	0	0	0	0	0	0	0	0	0
gene54	ORF55	NC_001650.2	-	106922	107596	0	0	0	0	0	0	0	0	0	0	0	0	0	0
gene55	ORF56	NC_001650.2	+	107551	110205	0	0	0	0	0	0	0	0	0	0	0	0	0	0
gene56	ORF57	NC_001650.2	+	110333	112377	0	0	0	0	0	0	0	0	0	0	0	0.094753	0	0
gene57	ORF62	NC_001650.2	-	119335	120351	0	0	0	0	0	0	0	0	0	0	0.18055	0.073201	0	0
gene58	ORF61	NC_001650.2	-	116869	119268	0	0	0	0	0	0	0	0	0	0.044592	0	0	0	0
gene59	ORF60	NC_001650.2	-	115894	116811	0	0	0	0	0	0	0	0	0	0	0	0.098378	0	0
gene6	ORF7	NC_001650.2	+	29997	32183	0	0	0	0	0	0	0	0	0	0	0	0	0	0
gene60	ORF59	NC_001650.2	-	114454	115698	0	0	0.039693	0	0	0	0	0	0	0	0	0.216147	0	0
gene61	ORF58	NC_001650.2	-	113378	114457	0	0	0	0.25061	0	0	0	0	0	0	0.170018	0	0	0
gene62	ORF63	NC_001650.2	+	120413	123310	0	0	0	0	0	0	0	0	0	0	0	0	0	0
gene63	ORF64	NC_001650.2	+	123472	134739	0	0	0	0	0	0	0	0	0	0	0	0	0	0
gene64	ORF67A	NC_001650.2	-	137583	137861	0	0	0	0	0	0	0	0	0	0	0	0	0	0
gene65	ORF67	NC_001650.2	-	136631	137494	0	0	0	0	0	0	0	0	0	0	0	0	0	0
gene66	ORF66	NC_001650.2	-	135357	136727	0	0	0	0	0	0	0	0	0	0	0	0	0	0
gene67	ORF65	NC_001650.2	-	134773	135312	0	0	0	0	0	0	0	0	0	0	0	0	0	0
gene68	E7	NC_001650.2	-	137922	138461	0	0	0	0.122798	0	0	0	0	0	0	0	0	0	0
gene69	ORF68	NC_001650.2	+	142211	143701	0	0	0	0	0	0	0	0	0	0	0	0	0	0
gene7	ORF8	NC_001650.2	+	32195	34819	0	0	0	0.154662	0	0	0	0	0	0	0	0	0	0
gene70	ORF69	NC_001650.2	+	143787	144704	0	0	0	0	0	0	0	0	0	0	0	0	0	0
gene71	ORF70	NC_001650.2	-	145536	146405	0	0	0	0	0	0	0.23735	0	0	0	0	0.199195	0	0
gene72	ORF73	NC_001650.2	-	149763	152720	0	0	0	0.018453	0	0	0	0	0	0	0	0	0	0
gene73	ORF74	NC_001650.2	+	153032	154024	0	0	0	0	0	0	0	0	0	0	0	0	0	0
gene74	ORF75	NC_001650.2	-	155098	159135	0	0	0	0	0	0	0	0	0	0	0	0	0	0
gene75	E8	NC_001650.2	-	154430	154945	0	0	0	0.524531	0	0	0	0	0	0	0	0	0	0
gene76	E9	NC_001650.2	+	159253	159870	0	0	0	0	0	0	0	0	0	0	0	0.286345	0	0
gene77	E10	NC_001650.2	+	162835	163770	0	0	0	0	0	0	0	0	0	0	0	0	0	0
gene78	E1	NC_001650.2	+	176133	177284	0	0	0	0	0	0	0	0	0	0	0	0.008652	0	0
gene8	ORF9	NC_001650.2	+	35089	38115	0	0	0	0	0	0	0	0	0	0	0	0	0	0
gene9	E5A	NC_001650.2	-	44558	44908	0	0	0.173102	0.867494	0	0	0	0	0	0	0	0	0	0

## Sheet: SupFig3EHV-5
Gene ID	Gene Name	Reference	Strand	Start	End	H1_D8_S1	H1_PRE_S16	H2_D5_S5	H2_PRE_S3	H3_D6_S10	H3_PRE_S7	H5_D6_S15	H5_PRE_S13	H6_D7_S2	H6_PRE_S17	H7_D8_S6	H7_PRE_S4	H9_D7_S11	H9_PRE_S8
gene0	E1	NC_026421.1	+	8386	9537	0	0	0	0.117473	0.072885	0.07497	0	0	0	0	0.159126	0	0	0
gene1	E2	NC_026421.1	+	15694	16524	0	0	0.292461	0	0.184564	0.112968	0	0	0	0	0.110481	0.179171	0	0
gene10	E6	NC_026421.1	+	46425	47372	0	0	0	0	0	0	0	0	0	0	0	0	0	0
gene11	ORF10	NC_026421.1	+	47493	48680	0	0	0	0	0	0	0	0	0	0	0	0	0	0
gene12	ORF11	NC_026421.1	+	48699	50222	0	0	0	0	0	0	0	0	0	0	0	0	0	0
gene13	E6A	NC_026421.1	-	50388	50648	0	0	0	0	0	0	0	0	0	0	0	0	0	0
gene14	E6B	NC_026421.1	-	51512	51778	0	0	0	0	0	0	0	0	0	0	0	0	0	0
gene15	ORF17	NC_026421.1	-	56902	58809	0	0	0	0	0	0	0	0	0	0	0	0	0	0
gene16	ORF17.5	NC_026421.1	-	56902	57909	0	0	0	0	0	0	0	0	0	0	0	0	0	0
gene17	ORF18	NC_026421.1	+	58808	59584	0	0	0	0	0	0	0	0	0	0	0	0	0	0
gene18	ORF19	NC_026421.1	-	59581	61308	0	0	0	0	0	0	0	0	0	0	0	0	0	0
gene19	ORF20	NC_026421.1	-	61136	61879	0	0	0	0	0	0	0	0	0	0	0	0	0	0
gene2	E3	NC_026421.1	+	17143	17754	0	0	0	0	0	0	0	0	0	0	0	0	0	0
gene20	ORF21	NC_026421.1	+	61878	63749	0	0	0	0	0	0	0	0	0	0	0	0	0	0
gene21	ORF22	NC_026421.1	+	63749	65968	0	0	0	0	0	0	0	0	0	0	0	0	0	0
gene22	ORF23	NC_026421.1	-	65965	67203	0	0	0	0	0	0	0	0	0	0	0	0	0	0
gene23	ORF24	NC_026421.1	-	67502	69970	0	0	0	0	0	0	0	0	0	0	0	0	0	0
gene24	ORF25	NC_026421.1	+	69969	74120	0	0	0	0	0	0	0	0	0	0	0	0.043943	0	0
gene25	ORF26	NC_026421.1	+	74179	75081	0	0	0	0	0	0	0	0	0	0	0	0	0	0
gene26	ORF27	NC_026421.1	+	75168	75734	0	0	0	0	0	0	0	0	0	0	0	0	0	0
gene27	ORF28	NC_026421.1	+	75941	76225	0	0	0	0	0	0	0	0	0	0	0	0	0	0
gene28	ORF29	NC_026421.1	-	76320	81804	0	0	0	0	0	0	0	0	0	0	0	0	0	0
gene29	ORF30	NC_026421.1	+	77572	77883	0	0	0	0	0	0	0	0	0	0	0	0	0	0
gene3	ORF3	NC_026421.1	+	18316	22326	0	0	0	0	0	0	0	0	0	0	0	0.045336	0	0
gene30	ORF31	NC_026421.1	+	77748	78488	0	0	0	0	0	0	0	0	0	0	0	0	0	0
gene31	ORF32	NC_026421.1	+	78434	79870	0	0	0	0	0	0	0	0	0	0	0	0	0	0
gene32	ORF33	NC_026421.1	+	79863	80888	0	0	0	0	0	0	0	0	0	0	0	0.176045	0	0
gene33	ORF34	NC_026421.1	+	81803	82936	0	0	0	0	0	0	0	0	0	0	0	0	0	0
gene34	ORF35	NC_026421.1	+	82923	83390	0	0.413257	0	0	0	0	0	0	0	0	0	0	0	0
gene35	ORF36	NC_026421.1	+	83287	84597	0	0	0	0	0	0	0	0	0	0	0.07003	0	0	0
gene36	ORF37	NC_026421.1	+	84632	86092	0	0.264756	0	0.092319	0	0	0	0	0	0	0	0	0	0
gene37	ORF38	NC_026421.1	+	86047	86328	0	0	0	0	0	0	0	0	0	0	0	0	0	0
gene38	ORF39	NC_026421.1	-	86428	87594	0	0	0	0	0	0	0	0	0	0	0	0	0	0
gene39	ORF40	NC_026421.1	+	87942	90221	0	0	0	0	0	0	0	0	0	0	0	0	0	0
gene4	E4	NC_026421.1	+	22648	23214	0	0	0.074297	0	0	0	0	0	0	0	0	0	0	0
gene40	ORF42	NC_026421.1	-	90216	91052	0	0	0	0	0	0	0	0	0	0	0	0	0	0
gene41	ORF43	NC_026421.1	-	91039	92868	0	0	0	0	0	0	0	0	0	0	0	0	0	0
gene42	ORF44	NC_026421.1	+	92843	95278	0	0	0	0	0	0	0	0	0	0	0	0	0	0
gene43	ORF45	NC_026421.1	-	95371	96306	0	0	0	0	0.086415	0	0	0	0	0	0	0	0	0
gene44	ORF46	NC_026421.1	-	96328	97098	0	0	0	0	0	0	0	0	0	0	0	0	0	0
gene45	ORF47	NC_026421.1	-	97037	97528	0	0	0	0	0	0	0	0	0	0	0	0	0	0
gene46	ORF48	NC_026421.1	-	97628	99283	0	0	0	0	0	0	0	0	0	0	0	0	0	0
gene47	ORF50	NC_026421.1	+	99637	102836	0	0	0	0	0	0	0	0	0	0	0	0	0	0
gene48	ORF49	NC_026421.1	-	99790	100695	0	0	0	0	0	0.10258	0	0	0	0	0	0	0	0
gene49	E7A	NC_026421.1	+	103105	103797	0	0	0	0	0	0	0	0	0	0	0	0	0	0
gene5	ORF6	NC_026421.1	+	23592	27074	0	0	0	0	0	0	0	0	0	0	0	0	0	0
gene50	ORF51	NC_026421.1	+	103794	104474	0	0	0	0	0	0	0	0	0	0	0	0	0	0
gene51	ORF52	NC_026421.1	-	104517	104924	0	0	0	0	0	0	0	0	0	0	0	0	0	0
gene52	ORF53	NC_026421.1	-	105010	105273	0	0	0	0	0	0	0	0	0	0	0	0	0	0
gene53	ORF54	NC_026421.1	+	105386	106291	0	0	0	0	0	0	0	0	0	0	0.101335	0	0	0
gene54	ORF55	NC_026421.1	-	106683	107363	0	0	0	0	0	0	0	0	0	0	0	0	0	0
gene55	ORF56	NC_026421.1	+	107318	110083	0	0	0	0	0	0	0	0	0	0	0	0	0	0
gene56	ORF57	NC_026421.1	+	110221	112285	0	0	0	0	0	0	0	0	0	0	0	0	0	0
gene57	ORF58	NC_026421.1	-	113580	114647	0	0	0	0	0	0	0	0	0	0	0	0	0	0
gene58	ORF59	NC_026421.1	-	114650	115945	0	0	0	0	0	0	0	0	0	0	0	0.13984	0	0
gene59	ORF60	NC_026421.1	-	116183	117100	0	0	0	0	0	0	0	0	0	0	0	0	0	0
gene6	ORF7	NC_026421.1	+	27270	29561	0	0	0	0	0	0	0	0	0	0	0	0	0	0
gene60	ORF61	NC_026421.1	-	117251	119626	0	0	0	0	0	0	0	0	0	0	0	0	0	0
gene61	ORF62	NC_026421.1	-	119665	120690	0	0	0	0	0	0	0	0	0	0	0	0	0	0
gene62	ORF63	NC_026421.1	+	120768	123722	0	0	0	0	0	0	0	0	0	0	0	0	0	0
gene63	ORF64	NC_026421.1	+	124073	135025	0	0	0	0	0	0	0	0	0	0	0	0	0	0
gene64	ORF65	NC_026421.1	-	135047	135577	0	0	0	0	0	0	0	0	0	0	0	0	0	0
gene65	ORF66	NC_026421.1	-	135630	137087	0	0	0	0	0	0	0	0	0	0	0	0	0	0
gene66	ORF67	NC_026421.1	-	136991	137857	0	0	0	0	0	0	0	0	0	0	0	0	0	0
gene67	ORF67A	NC_026421.1	-	137952	138236	0	0	0	0	0	0	0	0	0	0	0	0	0	0
gene68	ORF68	NC_026421.1	+	143315	144940	0	0	0	0	0	0	0	0	0	0	0	0	0	0
gene69	ORF69	NC_026421.1	+	145081	146100	0	0	0	0	0	0	0	0	0	0	0	0	0	0
gene7	ORF8	NC_026421.1	+	29568	32180	0	0	0	0.025895	0.095434	0	0	0	0	0.049694	0	0.210176	0	0
gene70	ORF70	NC_026421.1	-	146772	147641	0	0	0	0	0	0	0	0	0	0	0	0	0	0
gene71	ORF73	NC_026421.1	-	152334	155324	0	0	0	0	0	0	0	0	0	0	0	0	0	0
gene72	ORF74	NC_026421.1	+	155684	156688	0	0	0	0	0.206636	0	0	0	0	0	0	0	0	0
gene73	E8	NC_026421.1	-	156994	157509	0	0	0	0	0	0	0	0	0	0	0	0	0	0
gene74	ORF75	NC_026421.1	-	157734	161858	0	0	0	0	0	0	0	0	0	0	0	0	0	0
gene75	E9	NC_026421.1	+	162015	162809	0	0	0	0.339316	0	0	0	0	0	0	0	0	0	0
gene76	E10	NC_026421.1	+	166026	167561	0	0	0	0	0	0	0	0	0	0	0	0	0	0
gene77	E11	NC_026421.1	+	170973	171797	0	0	0	0	0	0.113789	0	0	0	0	0	0	0	0
gene78	E7	NC_026421.1	+	178026	178562	0	0	0	0	0	0	0	0	0	0	0	0	0	0
gene8	ORF9	NC_026421.1	+	32403	35456	0	0	0.119236	0	0	0	0	0	0	0.035043	0	0.059942	0	0
gene9	E5A	NC_026421.1	-	43109	43462	0	0	0	0	0	0	0	0	0	0	0	0	0	0

## Sheet: SupFig4novelequinemiRNA
provisional id	miRDeep2 score	estimated probability that the miRNA candidate is a true positive	rfam alert	total read count	mature read count	loop read count	star read count	significant randfold p-value	miRBase miRNA	example miRBase miRNA with the same seed	UCSC browser	NCBI blastn	consensus mature sequence	consensus star sequence	consensus precursor sequence	precursor coordinate
X_dna:primary_assembly_primary_assembly:EquCab3.0:X:1:128206784:1_REF_45966	3.7	41 +/- 3%	-	90	90	0	0	no	-	hsa-miR-4663	-	-	ugcugagccggcccucugccc	gaggggucacccagcagc	gaggggucacccagcagcagcucccagcugcugagccggcccucugccc	X_dna:primary_assembly_primary_assembly:EquCab3.0:X:1:128206784:1_REF:126726915..126726964:-
X_dna:primary_assembly_primary_assembly:EquCab3.0:X:1:128206784:1_REF_45962	43.7	87 +/- 2%	-	87	41	0	46	no	-	-	-	-	cacaacacccuggcccaacagc	cuugggcugggugccgagaa	cuugggcugggugccgagaaccuuccuaaccgcucacaacacccuggcccaacagc	X_dna:primary_assembly_primary_assembly:EquCab3.0:X:1:128206784:1_REF:126720711..126720767:-
X_dna:primary_assembly_primary_assembly:EquCab3.0:X:1:128206784:1_REF_45946	84.7	87 +/- 2%	-	167	165	0	2	no	-	-	-	-	uucccgucugguaucuccccca	ugggagggacaggcaggcagaagu	ugggagggacaggcaggcagaaguugcaugcuaacucuucccgucugguaucuccccca	X_dna:primary_assembly_primary_assembly:EquCab3.0:X:1:128206784:1_REF:126469115..126469174:-
X_dna:primary_assembly_primary_assembly:EquCab3.0:X:1:128206784:1_REF_45936	3.4	41 +/- 3%	-	29	25	0	4	no	-	mmu-miR-6980-3p	-	-	agacuugcccaucuccugcaga	uagggguugggugcuggggcc	uagggguugggugcuggggcccaagugugugcccagacuugcccaucuccugcaga	X_dna:primary_assembly_primary_assembly:EquCab3.0:X:1:128206784:1_REF:126296147..126296203:-
X_dna:primary_assembly_primary_assembly:EquCab3.0:X:1:128206784:1_REF_45919	10	87 +/- 2%	-	23	10	0	13	no	-	-	-	-	gacggagauagagaaagc	uuccuguccuccgggagcuc	gacggagauagagaaagccagguuccuguccuccgggagcuc	X_dna:primary_assembly_primary_assembly:EquCab3.0:X:1:128206784:1_REF:124278584..124278626:-
X_dna:primary_assembly_primary_assembly:EquCab3.0:X:1:128206784:1_REF_45903	3.1	41 +/- 3%	-	11	11	0	0	no	-	hsa-miR-4757-5p	-	-	uggccucuggacucaggc	cuggcuuuaugugccugu	uggccucuggacucaggcugccugccuggcuuuaugugccugu	X_dna:primary_assembly_primary_assembly:EquCab3.0:X:1:128206784:1_REF:122985087..122985130:-
X_dna:primary_assembly_primary_assembly:EquCab3.0:X:1:128206784:1_REF_45867	2.5	36 +/- 2%	-	13	13	0	0	no	-	mmu-miR-7026-5p	-	-	aucugagagcugcugaag	uuggcagggcugaugu	aucugagagcugcugaagcaaguaaucauucccucuuuggcagggcugaugu	X_dna:primary_assembly_primary_assembly:EquCab3.0:X:1:128206784:1_REF:112579884..112579936:-
X_dna:primary_assembly_primary_assembly:EquCab3.0:X:1:128206784:1_REF_45759	493373	87 +/- 2%	-	967733	951285	0	16448	no	-	-	-	-	agagguaaaaaauugauuugacu	caaaucauuuuuuacucucca	agagguaaaaaauugauuugacuaguucuuaaacacaucuagcaaaucauuuuuuacucucca	X_dna:primary_assembly_primary_assembly:EquCab3.0:X:1:128206784:1_REF:98954634..98954697:-
X_dna:primary_assembly_primary_assembly:EquCab3.0:X:1:128206784:1_REF_45683	3.4	41 +/- 3%	-	19	16	3	0	no	-	mmu-miR-3099-5p	-	-	gcagcuucugaggaucug	cauccucaggagaccc	gcagcuucugaggaucugugcccugcuggcugcugaaccaucugcuccacauugaagggcagccauccucaggagaccc	X_dna:primary_assembly_primary_assembly:EquCab3.0:X:1:128206784:1_REF:85932984..85933063:-
X_dna:primary_assembly_primary_assembly:EquCab3.0:X:1:128206784:1_REF_45612	84.3	87 +/- 2%	-	166	163	0	3	no	-	-	-	-	uccggcuguuggagcgcggcc	agcgcgccuccagaaggcccggcc	agcgcgccuccagaaggcccggccucgaagccauagcaauggcagcgggaggcuccggcuguuggagcgcggcc	X_dna:primary_assembly_primary_assembly:EquCab3.0:X:1:128206784:1_REF:59944077..59944151:-
X_dna:primary_assembly_primary_assembly:EquCab3.0:X:1:128206784:1_REF_45574	4.3	65 +/- 3%	-	603	603	0	0	no	-	hsa-miR-6875-3p	-	-	uuucuuccucguacuugacuga	agucaaguaugaggcggaaaaa	agucaaguaugaggcggaaaaaguuugaucuagaaagagacacauccaaccuuuucuuccucguacuugacuga	X_dna:primary_assembly_primary_assembly:EquCab3.0:X:1:128206784:1_REF:57124489..57124563:-
X_dna:primary_assembly_primary_assembly:EquCab3.0:X:1:128206784:1_REF_45573	1.9	34 +/- 2%	-	603	603	0	0	no	-	hsa-miR-6875-3p	-	-	uuucuuccucguacuugacuga	ccucuggagagggagcagag	uuucuuccucguacuugacugagcugguugaagccauguauaaggaaucagcaguuaccucuggagagggagcagag	X_dna:primary_assembly_primary_assembly:EquCab3.0:X:1:128206784:1_REF:57124434..57124511:-
X_dna:primary_assembly_primary_assembly:EquCab3.0:X:1:128206784:1_REF_45560	2.9	36 +/- 2%	-	23	23	0	0	no	-	mmu-miR-5107-5p	-	-	agggcagaagcaggagug	cuucgcucugacuaacuuccucc	cuucgcucugacuaacuuccuccucaagcuuccccacuggcuguccgggagggcagaagcaggagug	X_dna:primary_assembly_primary_assembly:EquCab3.0:X:1:128206784:1_REF:56486155..56486222:-
X_dna:primary_assembly_primary_assembly:EquCab3.0:X:1:128206784:1_REF_45496	3.4	41 +/- 3%	-	12	12	0	0	no	-	hsa-miR-5091	-	-	acggagacacugggacaccaca	cugugcuccaggugacuccgugg	cugugcuccaggugacuccguggggaccucagccacggagacacugggacaccaca	X_dna:primary_assembly_primary_assembly:EquCab3.0:X:1:128206784:1_REF:45120285..45120341:-
X_dna:primary_assembly_primary_assembly:EquCab3.0:X:1:128206784:1_REF_45436	4	65 +/- 3%	-	26	26	0	0	no	-	mmu-miR-6982-3p	-	-	uggccccugaugcucugcccu	accacagcauugcugaugggccagu	accacagcauugcugaugggccaguugauggcgggggugaggugcccgcuccucugcuugcuggccccugaugcucugcccu	X_dna:primary_assembly_primary_assembly:EquCab3.0:X:1:128206784:1_REF:40872318..40872400:-
X_dna:primary_assembly_primary_assembly:EquCab3.0:X:1:128206784:1_REF_45379	3.8	41 +/- 3%	-	130	130	0	0	no	-	hsa-miR-6845-3p	-	-	acucuccugccugggcug	gcucaacaggggcgggggggggg	acucuccugccugggcugcugcucaacaggggcgggggggggg	X_dna:primary_assembly_primary_assembly:EquCab3.0:X:1:128206784:1_REF:38537404..38537447:-
X_dna:primary_assembly_primary_assembly:EquCab3.0:X:1:128206784:1_REF_45349	2.7	36 +/- 2%	-	10	10	0	0	no	-	mmu-miR-7090-5p	-	-	acucagaggcggcagcaag	cagggccggcccugggugc	acucagaggcggcagcaaggcucagucccggggcagggccggcccugggugc	X_dna:primary_assembly_primary_assembly:EquCab3.0:X:1:128206784:1_REF:34611533..34611585:-
X_dna:primary_assembly_primary_assembly:EquCab3.0:X:1:128206784:1_REF_45327	3.9	41 +/- 3%	-	150	145	0	5	no	-	hsa-miR-185-5p	-	-	uggagagaaaggagaggugcca	uggcuccccucccuucacucauc	uggagagaaaggagaggugccaagaguggucuggugcuggcuccccucccuucacucauc	X_dna:primary_assembly_primary_assembly:EquCab3.0:X:1:128206784:1_REF:33763659..33763719:-
X_dna:primary_assembly_primary_assembly:EquCab3.0:X:1:128206784:1_REF_45325	2.1	36 +/- 2%	-	9	9	0	0	no	-	mmu-miR-3552	-	-	aggcugcagggcaggggc	ccuaugagcccauggaagccuga	aggcugcagggcaggggcagggagggcccuaugagcccauggaagccuga	X_dna:primary_assembly_primary_assembly:EquCab3.0:X:1:128206784:1_REF:33594454..33594504:-
X_dna:primary_assembly_primary_assembly:EquCab3.0:X:1:128206784:1_REF_45296	1013.4	87 +/- 2%	-	1989	1983	4	2	no	-	-	-	-	agagaaucugcaggucggcug	ggcugacguuaguucucugcgg	ggcugacguuaguucucugcggugugggcuggcgggguuuggaaugcagagaaucugcaggucggcug	X_dna:primary_assembly_primary_assembly:EquCab3.0:X:1:128206784:1_REF:19041564..19041632:-
X_dna:primary_assembly_primary_assembly:EquCab3.0:X:1:128206784:1_REF_45266	1	34 +/- 2%	-	9	9	0	0	no	-	hsa-miR-4711-3p	-	-	ugugucuucuucccuugug	cgugggagggagagagcaua	cgugggagggagagagcauaaggaagccugugcauggauuccuccagccuccacgugugucuucuucccuugug	X_dna:primary_assembly_primary_assembly:EquCab3.0:X:1:128206784:1_REF:10452448..10452522:-
X_dna:primary_assembly_primary_assembly:EquCab3.0:X:1:128206784:1_REF_45208	3.2	41 +/- 3%	-	59	43	0	16	no	-	mmu-miR-12193-3p	-	-	cccggucccccaucguccccuc	ccggggugaugguggaucuuuggc	ccggggugaugguggaucuuuggccaaggcgcccgugugacccggucccccaucguccccuc	X_dna:primary_assembly_primary_assembly:EquCab3.0:X:1:128206784:1_REF:520745..520807:-
X_dna:primary_assembly_primary_assembly:EquCab3.0:X:1:128206784:1_REF_45189	2390.2	87 +/- 2%	-	4688	4616	0	72	no	-	hsa-miR-5696	-	-	uucauuuacuucccagccuaca	ugggcuagggggcaugauuggaua	ugggcuagggggcaugauuggauagaaagcauugcucuauucauuuacuucccagccuaca	X_dna:primary_assembly_primary_assembly:EquCab3.0:X:1:128206784:1_REF:127260064..127260125:+
X_dna:primary_assembly_primary_assembly:EquCab3.0:X:1:128206784:1_REF_45179	3.8	41 +/- 3%	-	41	41	0	0	no	-	mmu-miR-691	-	-	uuuccugacucugugcccccagc	ugggagugcuccuguuggaaccu	ugggagugcuccuguuggaaccuuuuuuccugacucugugcccccagc	X_dna:primary_assembly_primary_assembly:EquCab3.0:X:1:128206784:1_REF:126803721..126803769:+
X_dna:primary_assembly_primary_assembly:EquCab3.0:X:1:128206784:1_REF_45155	1.5	34 +/- 2%	-	9	9	0	0	no	-	hsa-miR-6514-3p	-	-	cugccugucaccccacug	gugguggggcucuc	gugguggggcucuccucgcagccagcaucucuucugcccuccagcaugcucacuucggggcugccugucaccccacug	X_dna:primary_assembly_primary_assembly:EquCab3.0:X:1:128206784:1_REF:126734655..126734733:+
X_dna:primary_assembly_primary_assembly:EquCab3.0:X:1:128206784:1_REF_45047	2	36 +/- 2%	-	12	12	0	0	no	-	hsa-miR-190a-5p	-	-	agauaugucaaagcgccug	gggguuuugaaacuauuucc	gggguuuugaaacuauuuccucacgauggcaguagcacugcagauaugucaaagcgccug	X_dna:primary_assembly_primary_assembly:EquCab3.0:X:1:128206784:1_REF:108851182..108851242:+
X_dna:primary_assembly_primary_assembly:EquCab3.0:X:1:128206784:1_REF_44996	330.5	87 +/- 2%	-	644	628	0	16	no	-	hsa-miR-5011-5p	-	-	uauauauauauauguacguau	uacguagauauauauguauuu	uauauauauauauguacguauguguauaugaauguauacguagauauauauguauuu	X_dna:primary_assembly_primary_assembly:EquCab3.0:X:1:128206784:1_REF:97744098..97744155:+
X_dna:primary_assembly_primary_assembly:EquCab3.0:X:1:128206784:1_REF_44984	22.3	87 +/- 2%	-	37	35	0	2	no	-	hsa-miR-149-3p	-	-	agggagggcgcgggcuguagcc	cccggccucccgcccucucucc	agggagggcgcgggcuguagcccagccccuggcuggcccggccucccgcccucucucc	X_dna:primary_assembly_primary_assembly:EquCab3.0:X:1:128206784:1_REF:90913653..90913711:+
X_dna:primary_assembly_primary_assembly:EquCab3.0:X:1:128206784:1_REF_44962	3.4	41 +/- 3%	-	19	16	3	0	no	-	mmu-miR-3099-5p	-	-	gcagcuucugaggaucug	cauccucaggagaccc	gcagcuucugaggaucugugcccugcuggcugcugaaccaucugcuccacauugaagggcagccauccucaggagaccc	X_dna:primary_assembly_primary_assembly:EquCab3.0:X:1:128206784:1_REF:85705678..85705757:+
X_dna:primary_assembly_primary_assembly:EquCab3.0:X:1:128206784:1_REF_44882	3	41 +/- 3%	-	2782	2782	0	0	no	-	hsa-miR-378a-3p	-	-	acuggacuuggagucaga	uggguuccaggcccagauc	acuggacuuggagucagaaaaccuggguuccaggcccagauc	X_dna:primary_assembly_primary_assembly:EquCab3.0:X:1:128206784:1_REF:60326300..60326342:+
X_dna:primary_assembly_primary_assembly:EquCab3.0:X:1:128206784:1_REF_44873	84.3	87 +/- 2%	-	166	163	0	3	no	-	-	-	-	uccggcuguuggagcgcggcc	agcgcgccuccagaaggcccggcc	agcgcgccuccagaaggcccggccucgaagccauagcaauggcagcgggaggcuccggcuguuggagcgcggcc	X_dna:primary_assembly_primary_assembly:EquCab3.0:X:1:128206784:1_REF:59931110..59931184:+
X_dna:primary_assembly_primary_assembly:EquCab3.0:X:1:128206784:1_REF_44861	57.7	87 +/- 2%	-	110	89	0	21	no	-	hsa-miR-374a-3p	-	-	cuuaucagguuguauuauaaug	uuacaauacaaccugauaagu	uuacaauacaaccugauaagugcuguaacacuuaucagguuguauuauaaug	X_dna:primary_assembly_primary_assembly:EquCab3.0:X:1:128206784:1_REF:58620778..58620830:+
X_dna:primary_assembly_primary_assembly:EquCab3.0:X:1:128206784:1_REF_44778	3.7	41 +/- 3%	-	215	214	0	1	no	-	hsa-miR-3199	-	-	ugggacugagcuccgcgggcguga	uuugcggaugaggaggucccuguagggg	ugggacugagcuccgcgggcgugaggaauccccgcggcuuugcggaugaggaggucccuguagggg	X_dna:primary_assembly_primary_assembly:EquCab3.0:X:1:128206784:1_REF:44424273..44424339:+
X_dna:primary_assembly_primary_assembly:EquCab3.0:X:1:128206784:1_REF_44392	4.1	65 +/- 3%	-	33	30	0	3	no	-	mmu-miR-1946a	-	-	cgccgggcuccuggaacgcgcu	cgcgcacggccgcccggcg	cgccgggcuccuggaacgcgcuggcuccuggagaagaaccgcgcacggccgcccggcg	X_dna:primary_assembly_primary_assembly:EquCab3.0:X:1:128206784:1_REF:74052..74110:+
9_dna:primary_assembly_primary_assembly:EquCab3.0:9:1:85793548:1_REF_44371	2.5	36 +/- 2%	-	5157	5157	0	0	no	-	hsa-miR-4499	-	-	uagacugaagcuccuugagg	agaacagugcuugagcuaug	uagacugaagcuccuugagggcagggguuugccaguuugcugcuguuucccagugcccagaacagugcuugagcuaug	9_dna:primary_assembly_primary_assembly:EquCab3.0:9:1:85793548:1_REF:84815453..84815531:-
9_dna:primary_assembly_primary_assembly:EquCab3.0:9:1:85793548:1_REF_44210	3.2	41 +/- 3%	-	12	12	0	0	no	-	hsa-miR-760	-	-	aggcucugguauuaaggc	caucagauuuaucagggaugg	caucagauuuaucagggauggaaacccaggcucugguauuaaggc	9_dna:primary_assembly_primary_assembly:EquCab3.0:9:1:85793548:1_REF:72308734..72308779:-
9_dna:primary_assembly_primary_assembly:EquCab3.0:9:1:85793548:1_REF_44203	1.7	34 +/- 2%	-	77779	77779	0	0	no	-	hsa-miR-378a-3p	-	-	acuggacuuggagucagaagaca	ucuucagaaguugcgugu	acuggacuuggagucagaagacaagccuuuaaaucuuggcucaguucuucagaaguugcgugu	9_dna:primary_assembly_primary_assembly:EquCab3.0:9:1:85793548:1_REF:70939468..70939531:-
9_dna:primary_assembly_primary_assembly:EquCab3.0:9:1:85793548:1_REF_44196	88.2	87 +/- 2%	-	168	123	0	45	no	-	hsa-miR-6845-3p	-	-	ucucuccuucgucccucucuuga	cagagggacuucggagacacc	cagagggacuucggagacaccagauggcugcuuggucucuccuucgucccucucuuga	9_dna:primary_assembly_primary_assembly:EquCab3.0:9:1:85793548:1_REF:70019879..70019937:-
9_dna:primary_assembly_primary_assembly:EquCab3.0:9:1:85793548:1_REF_44015	21.2	87 +/- 2%	-	43	42	0	1	no	-	-	-	-	uuugauaagcugacaugggac	uugugucaguuuaucaaaccc	uuugauaagcugacaugggacagggacucuuuucacuguugugucaguuuaucaaaccc	9_dna:primary_assembly_primary_assembly:EquCab3.0:9:1:85793548:1_REF:47139794..47139853:-
9_dna:primary_assembly_primary_assembly:EquCab3.0:9:1:85793548:1_REF_43984	4	65 +/- 3%	-	131	131	0	0	no	-	hsa-miR-328-5p	-	-	cggggggcgggcgccggcg	ugggugcugcagccccuuggg	ugggugcugcagccccuugggggugggccggagccgacugagggcagggcgcgggacgcgggcccggggggcgggcgccggcg	9_dna:primary_assembly_primary_assembly:EquCab3.0:9:1:85793548:1_REF:43040523..43040606:-
9_dna:primary_assembly_primary_assembly:EquCab3.0:9:1:85793548:1_REF_43983	4.1	65 +/- 3%	-	133	131	2	0	no	-	hsa-miR-328-5p	-	-	cggggggcgggcgccggcg	gaggugucaggcugaggc	cggggggcgggcgccggcgggcgcgcgggggaggggagcgcgcuguccggaggugucaggcugaggc	9_dna:primary_assembly_primary_assembly:EquCab3.0:9:1:85793548:1_REF:43040475..43040542:-
9_dna:primary_assembly_primary_assembly:EquCab3.0:9:1:85793548:1_REF_43974	3.2	41 +/- 3%	-	79	79	0	0	no	-	hsa-miR-4254	-	-	uccuggagagagccucugacuga	agaagagcaucuucuccaguaacu	agaagagcaucuucuccaguaacuucaguuagaaaaguccuggagagagccucugacuga	9_dna:primary_assembly_primary_assembly:EquCab3.0:9:1:85793548:1_REF:36943546..36943606:-
9_dna:primary_assembly_primary_assembly:EquCab3.0:9:1:85793548:1_REF_43896	3.4	41 +/- 3%	-	1165	1165	0	0	no	-	hsa-miR-8083	-	-	caggacuuggcagcacuccagu	cggaggcuguugaggccuccuggg	cggaggcuguugaggccuccugggccgaugggugagugacccaggacuuggcagcacuccagu	9_dna:primary_assembly_primary_assembly:EquCab3.0:9:1:85793548:1_REF:30066739..30066802:-
9_dna:primary_assembly_primary_assembly:EquCab3.0:9:1:85793548:1_REF_43761	43.9	87 +/- 2%	-	79	66	0	13	no	-	mmu-miR-6538	-	-	cgcgggcugggccgucggcgcg	agccugcgucccuucccgagggu	agccugcgucccuucccgaggguuguccggcaucgcagccccgcgggcugggccgucggcgcg	9_dna:primary_assembly_primary_assembly:EquCab3.0:9:1:85793548:1_REF:85652047..85652110:+
9_dna:primary_assembly_primary_assembly:EquCab3.0:9:1:85793548:1_REF_43735	70.6	87 +/- 2%	-	140	137	0	3	no	-	-	-	-	cacgcguacccugugucccug	ugugggcacagguggacggcgcc	ugugggcacagguggacggcgcccagcaguugagcugcacgcguacccugugucccug	9_dna:primary_assembly_primary_assembly:EquCab3.0:9:1:85793548:1_REF:84998922..84998980:+
9_dna:primary_assembly_primary_assembly:EquCab3.0:9:1:85793548:1_REF_43732	3.4	41 +/- 3%	-	28	25	3	0	no	-	hsa-miR-4499	-	-	uagacugacacuugucucugugcag	ccucagcgacaagugcagccgca	uagacugacacuugucucugugcaggcugagcaagagccaagguggugaggacgagagcccccucagcgacaagugcagccgca	9_dna:primary_assembly_primary_assembly:EquCab3.0:9:1:85793548:1_REF:84886866..84886950:+
9_dna:primary_assembly_primary_assembly:EquCab3.0:9:1:85793548:1_REF_43723	3.6	41 +/- 3%	-	33	33	0	0	no	-	mmu-miR-1929-3p	-	-	uagcucauguguccuuccu	gaagggguagugugagcuggg	gaagggguagugugagcugggaggagugugccuagcucauguguccuuccu	9_dna:primary_assembly_primary_assembly:EquCab3.0:9:1:85793548:1_REF:84858475..84858526:+
9_dna:primary_assembly_primary_assembly:EquCab3.0:9:1:85793548:1_REF_43721	3.9	41 +/- 3%	-	13	13	0	0	no	-	hsa-miR-6895-3p	-	-	ugucucucccugugcccucaga	ugggggcccagagggcuuucagg	ugggggcccagagggcuuucagggcccagcacccagggccuccugucucucccugugcccucaga	9_dna:primary_assembly_primary_assembly:EquCab3.0:9:1:85793548:1_REF:84777258..84777323:+
9_dna:primary_assembly_primary_assembly:EquCab3.0:9:1:85793548:1_REF_43719	3.7	41 +/- 3%	-	35	35	0	0	no	-	hsa-miR-1912-3p	-	-	uacccagaccauccugcuccu	gagggcaggggcuccggguacc	gagggcaggggcuccggguaccugcaagcggcacuuacccagaccauccugcuccu	9_dna:primary_assembly_primary_assembly:EquCab3.0:9:1:85793548:1_REF:84776536..84776592:+
9_dna:primary_assembly_primary_assembly:EquCab3.0:9:1:85793548:1_REF_43709	3.7	41 +/- 3%	-	58	58	0	0	no	-	hsa-miR-6801-3p	-	-	uccccugccgucuggacgccu	gcccuguggcagguacccaggaga	gcccuguggcagguacccaggagaugguggcuucauuucuccccugccgucuggacgccu	9_dna:primary_assembly_primary_assembly:EquCab3.0:9:1:85793548:1_REF:84384419..84384479:+
9_dna:primary_assembly_primary_assembly:EquCab3.0:9:1:85793548:1_REF_43619	3.5	41 +/- 3%	-	19	18	0	1	no	-	mmu-miR-7033-5p	-	-	acuccagguucuguguccaaug	agagcuaggacuggaacu	agagcuaggacuggaacucagguccacuccagguucuguguccaaug	9_dna:primary_assembly_primary_assembly:EquCab3.0:9:1:85793548:1_REF:82291295..82291342:+
9_dna:primary_assembly_primary_assembly:EquCab3.0:9:1:85793548:1_REF_43581	3.7	41 +/- 3%	-	17	17	0	0	no	-	hsa-miR-486-3p	-	-	uggggcaggagcagagcu	cucuggcgaacacu	cucuggcgaacacucagauuguuucuggcaagccguggggaggucugguggggcaggagcagagcu	9_dna:primary_assembly_primary_assembly:EquCab3.0:9:1:85793548:1_REF:80338858..80338924:+
9_dna:primary_assembly_primary_assembly:EquCab3.0:9:1:85793548:1_REF_43532	1.1	34 +/- 2%	-	15	14	1	0	no	-	-	-	-	gccgcaucgcgggccccg	gggcccgggagcgg	gccgcaucgcgggccccgcgucagcgcgcgcccccgcccgagcccggcgccgggggcccgggagcgg	9_dna:primary_assembly_primary_assembly:EquCab3.0:9:1:85793548:1_REF:73376044..73376111:+
9_dna:primary_assembly_primary_assembly:EquCab3.0:9:1:85793548:1_REF_43514	31.2	87 +/- 2%	-	56	55	0	1	no	-	hsa-miR-6806-5p	-	-	uguaggcacugucagacuggaacu	uucccauacagugucugccgua	uguaggcacugucagacuggaacuggggacuugcguuguucaaccacauacaguucccauacagugucugccgua	9_dna:primary_assembly_primary_assembly:EquCab3.0:9:1:85793548:1_REF:71555178..71555253:+
9_dna:primary_assembly_primary_assembly:EquCab3.0:9:1:85793548:1_REF_43353	2.5	36 +/- 2%	-	32	32	0	0	no	-	mmu-miR-673-5p	-	-	cucacagcucugucucug	gagggggauguagaaugagga	gagggggauguagaaugaggauuggguguaaaucaccugacgguggcacaacuucuagggucucacagcucugucucug	9_dna:primary_assembly_primary_assembly:EquCab3.0:9:1:85793548:1_REF:35360917..35360996:+
9_dna:primary_assembly_primary_assembly:EquCab3.0:9:1:85793548:1_REF_43317	3.4	41 +/- 3%	-	575	575	0	0	no	-	mmu-miR-691	-	-	cuuccugacucugaccagc	uggugaacagaugggaaggu	uggugaacagaugggaaggucucgagccccuccuuccugacucugaccagc	9_dna:primary_assembly_primary_assembly:EquCab3.0:9:1:85793548:1_REF:30169312..30169363:+
8_dna:primary_assembly_primary_assembly:EquCab3.0:8:1:97563019:1_REF_43087	3.5	41 +/- 3%	-	53	53	0	0	no	-	hsa-miR-4708-5p	-	-	agagaugccccaggggug	cccccaggugcagcccugc	agagaugccccaggggugcacaggauucaguuccaggagucugcugccagcccccaggugcagcccugc	8_dna:primary_assembly_primary_assembly:EquCab3.0:8:1:97563019:1_REF:94648567..94648636:-
8_dna:primary_assembly_primary_assembly:EquCab3.0:8:1:97563019:1_REF_42966	2.7	36 +/- 2%	-	332	329	3	0	no	-	hsa-miR-122b-5p	-	-	uuuagugugauaauggcguuug	gaugccaaggccuucacugagug	gaugccaaggccuucacugaguggaaggauugccuaacaguagcuauuuagugugauaauggcguuug	8_dna:primary_assembly_primary_assembly:EquCab3.0:8:1:97563019:1_REF:79152620..79152688:-
8_dna:primary_assembly_primary_assembly:EquCab3.0:8:1:97563019:1_REF_42965	180.1	87 +/- 2%	-	348	329	0	19	no	-	hsa-miR-122b-5p	-	-	uuuagugugauaauggcguuug	aacaccauugucacacuccaca	uuuagugugauaauggcguuugauaguuuggacacaaacaccauugucacacuccaca	8_dna:primary_assembly_primary_assembly:EquCab3.0:8:1:97563019:1_REF:79152584..79152642:-
8_dna:primary_assembly_primary_assembly:EquCab3.0:8:1:97563019:1_REF_42867	1.1	34 +/- 2%	-	12	12	0	0	no	-	mmu-miR-327	-	-	acuugagggcaggggcug	gccuuccaccccuccaguca	acuugagggcaggggcuguguccugcucugaccccacuggccacugucacugccagcaugccuuccaccccuccaguca	8_dna:primary_assembly_primary_assembly:EquCab3.0:8:1:97563019:1_REF:60888462..60888541:-
8_dna:primary_assembly_primary_assembly:EquCab3.0:8:1:97563019:1_REF_42770	3.5	41 +/- 3%	-	21	20	1	0	no	-	hsa-miR-1469	-	-	cucggcgcccccucgaug	gccaggucaggcguucugcc	gccaggucaggcguucugccaccuucgccccucccccagcguccccgggcucggcgcccccucgaug	8_dna:primary_assembly_primary_assembly:EquCab3.0:8:1:97563019:1_REF:42678127..42678194:-
8_dna:primary_assembly_primary_assembly:EquCab3.0:8:1:97563019:1_REF_42664	3.6	41 +/- 3%	-	26	26	0	0	no	-	hsa-miR-874-5p	-	-	uggccccaggucacucagcug	guugagggaaauggaagcacaga	guugagggaaauggaagcacagagcccuaaagucacuggccccaggucacucagcug	8_dna:primary_assembly_primary_assembly:EquCab3.0:8:1:97563019:1_REF:26885485..26885542:-
8_dna:primary_assembly_primary_assembly:EquCab3.0:8:1:97563019:1_REF_42663	2.4	36 +/- 2%	-	26	26	0	0	no	-	hsa-miR-874-5p	-	-	uggccccaggucacucagcug	gcgagccuggugccuug	uggccccaggucacucagcuggaguggcagaaccacgauuucaacccagcgagccuggugccuug	8_dna:primary_assembly_primary_assembly:EquCab3.0:8:1:97563019:1_REF:26885441..26885506:-
8_dna:primary_assembly_primary_assembly:EquCab3.0:8:1:97563019:1_REF_42653	3.4	41 +/- 3%	-	11	11	0	0	no	-	hsa-miR-1321	-	-	cagggaggagcugaccag	ggggacgggcugcugcucuguu	cagggaggagcugaccaggugaggccccggccgccaccccaggggacgggcugcugcucuguu	8_dna:primary_assembly_primary_assembly:EquCab3.0:8:1:97563019:1_REF:26543047..26543110:-
8_dna:primary_assembly_primary_assembly:EquCab3.0:8:1:97563019:1_REF_42652	4	65 +/- 3%	-	58	58	0	0	no	-	hsa-miR-874-3p	-	-	augcccuggcccuccccuccgugc	gcggagggaaaggucagggggcugg	gcggagggaaaggucagggggcuggguuacacuugaucccaugcccuggcccuccccuccgugc	8_dna:primary_assembly_primary_assembly:EquCab3.0:8:1:97563019:1_REF:26529549..26529613:-
8_dna:primary_assembly_primary_assembly:EquCab3.0:8:1:97563019:1_REF_42623	3.3	41 +/- 3%	-	13	13	0	0	no	-	hsa-miR-135a-5p	-	-	uauggcuucugcuccucugccc	gcaggggaggaguagccgucaa	uauggcuucugcuccucugcccccaaccaccugucgaggccugugcaggggaggaguagccgucaa	8_dna:primary_assembly_primary_assembly:EquCab3.0:8:1:97563019:1_REF:25597865..25597931:-
8_dna:primary_assembly_primary_assembly:EquCab3.0:8:1:97563019:1_REF_42535	3.9	41 +/- 3%	-	348	93	2	253	no	-	hsa-miR-1911-3p	-	-	caccaggcuguugggagccu	uggcucuccucugccugcugugc	uggcucuccucugccugcugugcacucgagcugcagcucggcgccugcaccaggcuguugggagccu	8_dna:primary_assembly_primary_assembly:EquCab3.0:8:1:97563019:1_REF:21718540..21718607:-
8_dna:primary_assembly_primary_assembly:EquCab3.0:8:1:97563019:1_REF_42531	3	41 +/- 3%	-	15	12	3	0	no	-	hsa-miR-30a-3p	-	-	uuuucaguugucagugcc	cccuguggacagcagagu	uuuucaguugucagugccaguggaguagauucugacuccuagcggcccuguggacagcagagu	8_dna:primary_assembly_primary_assembly:EquCab3.0:8:1:97563019:1_REF:21164223..21164286:-
8_dna:primary_assembly_primary_assembly:EquCab3.0:8:1:97563019:1_REF_42504	3.5	41 +/- 3%	-	11	10	1	0	no	-	hsa-miR-3917	-	-	acucggacgcuccgccccu	gggcggggcuugcgccgaucucc	gggcggggcuugcgccgaucucccggugucuagagacaggacucggacgcuccgccccu	8_dna:primary_assembly_primary_assembly:EquCab3.0:8:1:97563019:1_REF:16340951..16341010:-
8_dna:primary_assembly_primary_assembly:EquCab3.0:8:1:97563019:1_REF_42371	2.9	36 +/- 2%	-	14	14	0	0	no	-	hsa-miR-3169	-	-	gaggacugggacugggag	uccagugcuguccuucu	gaggacugggacugggaguggggucccaaggcuucuucaaggcuccagugcuguccuucu	8_dna:primary_assembly_primary_assembly:EquCab3.0:8:1:97563019:1_REF:8424347..8424407:-
8_dna:primary_assembly_primary_assembly:EquCab3.0:8:1:97563019:1_REF_42367	2.9	36 +/- 2%	-	14	14	0	0	no	-	hsa-miR-3169	-	-	gaggacugggacugggag	uccagugcuguccuucu	gaggacugggacugggaguggggucccaaggcuucuucaaggcuccagugcuguccuucu	8_dna:primary_assembly_primary_assembly:EquCab3.0:8:1:97563019:1_REF:8318180..8318240:-
8_dna:primary_assembly_primary_assembly:EquCab3.0:8:1:97563019:1_REF_42268	4.1	65 +/- 3%	-	35	35	0	0	no	-	mmu-miR-7213-5p	-	-	ccugggucacugcccucuccccu	gggggagggcagccacccagagc	gggggagggcagccacccagagcaggaagcuggcccugggucacugcccucuccccu	8_dna:primary_assembly_primary_assembly:EquCab3.0:8:1:97563019:1_REF:4668811..4668868:-
8_dna:primary_assembly_primary_assembly:EquCab3.0:8:1:97563019:1_REF_42221	1028.5	87 +/- 2%	-	2013	1422	5	586	no	-	hsa-miR-1306-5p	-	-	ccaccuccccugcaaacgucc	acguuggcucugguggugau	ccaccuccccugcaaacguccagugaugcagagguaauggacguuggcucugguggugau	8_dna:primary_assembly_primary_assembly:EquCab3.0:8:1:97563019:1_REF:278761..278821:-
8_dna:primary_assembly_primary_assembly:EquCab3.0:8:1:97563019:1_REF_42216	3.6	41 +/- 3%	-	15	15	0	0	no	-	hsa-miR-6834-3p	-	-	cauguccccucuguccgccagg	ugguggugggcagggcaugac	ugguggugggcagggcaugacgagugggcagcguagacauguccccucuguccgccagg	8_dna:primary_assembly_primary_assembly:EquCab3.0:8:1:97563019:1_REF:219878..219937:-
8_dna:primary_assembly_primary_assembly:EquCab3.0:8:1:97563019:1_REF_41938	1.1	34 +/- 2%	-	159	159	0	0	no	-	mmu-miR-1906	-	-	ugcagcagacugggagcu	cuucugucuauugggga	ugcagcagacugggagcugaaucguagcuucugucuauugggga	8_dna:primary_assembly_primary_assembly:EquCab3.0:8:1:97563019:1_REF:55930568..55930612:+
8_dna:primary_assembly_primary_assembly:EquCab3.0:8:1:97563019:1_REF_41806	2.8	36 +/- 2%	-	8654	8654	0	0	no	-	hsa-miR-24-3p	-	-	uggcucaguucagcaggau	uggccggggcugagucuca	uggcucaguucagcaggauccucugguucggggccucccacuggcugcagcugggcguuggccggggcugagucuca	8_dna:primary_assembly_primary_assembly:EquCab3.0:8:1:97563019:1_REF:32025205..32025282:+
8_dna:primary_assembly_primary_assembly:EquCab3.0:8:1:97563019:1_REF_41793	25.2	87 +/- 2%	-	43	39	0	4	no	-	hsa-miR-6746-3p	-	-	aagccgccugacucaucugccg	cccagauggggagguggccug	cccagauggggagguggccuggggugcaggccuccaagccgccugacucaucugccg	8_dna:primary_assembly_primary_assembly:EquCab3.0:8:1:97563019:1_REF:31618454..31618511:+
8_dna:primary_assembly_primary_assembly:EquCab3.0:8:1:97563019:1_REF_41670	23.2	87 +/- 2%	-	46	23	0	23	no	-	-	-	-	cuuaccucaggagccucccug	agggagggccuguagagguaagu	agggagggccuguagagguaagugucuuacuaagguuuuccacuuaccucaggagccucccug	8_dna:primary_assembly_primary_assembly:EquCab3.0:8:1:97563019:1_REF:23930822..23930885:+
8_dna:primary_assembly_primary_assembly:EquCab3.0:8:1:97563019:1_REF_41657	10.6	87 +/- 2%	-	23	20	0	3	no	-	-	-	-	aaccgaggcgcagggcug	gccaagcgcuccggggug	gccaagcgcuccggggugccuuuuccgcucgaacaacccccauuggagaggugaggaaaccgaggcgcagggcug	8_dna:primary_assembly_primary_assembly:EquCab3.0:8:1:97563019:1_REF:23784556..23784631:+
8_dna:primary_assembly_primary_assembly:EquCab3.0:8:1:97563019:1_REF_41619	4	65 +/- 3%	-	92	92	0	0	no	-	mmu-miR-6927-3p	-	-	acugagcucccugaacccuugu	agggggugggggcgcagucu	agggggugggggcgcagucuggagauuccaggaggagagacugagcucccugaacccuugu	8_dna:primary_assembly_primary_assembly:EquCab3.0:8:1:97563019:1_REF:21802378..21802439:+
8_dna:primary_assembly_primary_assembly:EquCab3.0:8:1:97563019:1_REF_41572	1.3	34 +/- 2%	-	14	14	0	0	no	-	hsa-miR-4271	-	-	aggggaagaccugggccu	gcccgccugucuucccacucu	aggggaagaccugggccugugacugcccgccugucuucccacucu	8_dna:primary_assembly_primary_assembly:EquCab3.0:8:1:97563019:1_REF:18071537..18071582:+
8_dna:primary_assembly_primary_assembly:EquCab3.0:8:1:97563019:1_REF_41513	1.9	34 +/- 2%	-	22	22	0	0	no	-	mmu-miR-6996-5p	-	-	agcacaggaccugacaug	uuuggugagaugaugcaug	uuuggugagaugaugcaugaaucuagcacaggaccugacaug	8_dna:primary_assembly_primary_assembly:EquCab3.0:8:1:97563019:1_REF:15975140..15975182:+
8_dna:primary_assembly_primary_assembly:EquCab3.0:8:1:97563019:1_REF_41497	3.8	41 +/- 3%	-	47	47	0	0	no	-	mmu-miR-3552	-	-	aggcugcagcccaggcug	gcuugcugguggggugaca	gcuugcugguggggugacaugggccagguuggggaggcccaaggcugcagcccaggcug	8_dna:primary_assembly_primary_assembly:EquCab3.0:8:1:97563019:1_REF:15376836..15376895:+
8_dna:primary_assembly_primary_assembly:EquCab3.0:8:1:97563019:1_REF_41400	25.2	87 +/- 2%	-	50	49	0	1	no	-	-	-	-	ucuaacuccgggggcaccgugu	uggugcccuuuggaguugggc	ucuaacuccgggggcaccguguuuauuguaugccaaguaccuggugcccuuuggaguugggc	8_dna:primary_assembly_primary_assembly:EquCab3.0:8:1:97563019:1_REF:12018982..12019044:+
8_dna:primary_assembly_primary_assembly:EquCab3.0:8:1:97563019:1_REF_41369	3.9	41 +/- 3%	-	14	14	0	0	no	-	hsa-miR-3614-5p	-	-	gcacuugggcgagcucugc	acagucugcccagguaaccgccc	acagucugcccagguaaccgcccauagagcacuugggcgagcucugc	8_dna:primary_assembly_primary_assembly:EquCab3.0:8:1:97563019:1_REF:8584469..8584516:+
8_dna:primary_assembly_primary_assembly:EquCab3.0:8:1:97563019:1_REF_41357	2.3	36 +/- 2%	-	11	11	0	0	no	-	hsa-miR-1262	-	-	cugggugaccucuggcagg	cgcugggcgccaccacuuuc	cgcugggcgccaccacuuucuaacugggugaccucuggcagg	8_dna:primary_assembly_primary_assembly:EquCab3.0:8:1:97563019:1_REF:7854255..7854297:+
8_dna:primary_assembly_primary_assembly:EquCab3.0:8:1:97563019:1_REF_41353	86.8	87 +/- 2%	-	171	111	0	60	no	-	-	-	-	ugcucagugugcucuccuucccgc	agugaggagagagccagagcaag	agugaggagagagccagagcaagucagacgcccagggucuugcucagugugcucuccuucccgc	8_dna:primary_assembly_primary_assembly:EquCab3.0:8:1:97563019:1_REF:7632710..7632774:+
8_dna:primary_assembly_primary_assembly:EquCab3.0:8:1:97563019:1_REF_41298	3.7	41 +/- 3%	-	12	12	0	0	no	-	hsa-miR-4695-5p	-	-	gaggaggcugaugcucag	aggcacggcugccacgu	gaggaggcugaugcucaggugaggaaggcacggcugccacgu	8_dna:primary_assembly_primary_assembly:EquCab3.0:8:1:97563019:1_REF:5423857..5423899:+
8_dna:primary_assembly_primary_assembly:EquCab3.0:8:1:97563019:1_REF_41285	2.8	36 +/- 2%	-	10	10	0	0	no	-	hsa-miR-345-5p	-	-	ccugacucgcucucuuccccagg	cggggagggcagcuuggagggag	cggggagggcagcuuggagggagcgcccggcaguggcagcccugacucgcucucuuccccagg	8_dna:primary_assembly_primary_assembly:EquCab3.0:8:1:97563019:1_REF:5221154..5221217:+
7_dna:primary_assembly_primary_assembly:EquCab3.0:7:1:100787686:1_REF_41189	1.3	34 +/- 2%	-	1663	1654	0	9	no	-	mmu-miR-468-3p	-	-	uaugacugcagguaccua	agacuaggggucaagaccug	uaugacugcagguaccuaugcucuuuauggaaaguauagguagacuaggggucaagaccug	7_dna:primary_assembly_primary_assembly:EquCab3.0:7:1:100787686:1_REF:85406784..85406845:-
7_dna:primary_assembly_primary_assembly:EquCab3.0:7:1:100787686:1_REF_41181	120.8	87 +/- 2%	-	238	230	0	8	no	-	-	-	-	guacuugugggauuuuagcuuu	agcuacaaucucacgaguacu	guacuugugggauuuuagcuuuuuacacauagagcacccacaauaaagcuacaaucucacgaguacu	7_dna:primary_assembly_primary_assembly:EquCab3.0:7:1:100787686:1_REF:85150469..85150536:-
7_dna:primary_assembly_primary_assembly:EquCab3.0:7:1:100787686:1_REF_41171	14.4	87 +/- 2%	-	30	25	0	5	no	-	-	-	-	uagguguuagguaaugaauucu	auuaauugccuaacgcuuacga	uagguguuagguaaugaauucugcaguggauuauauaaccauguuacaacuauagaagaauuaauugccuaacgcuuacga	7_dna:primary_assembly_primary_assembly:EquCab3.0:7:1:100787686:1_REF:82101720..82101801:-
7_dna:primary_assembly_primary_assembly:EquCab3.0:7:1:100787686:1_REF_41130	2.6	36 +/- 2%	-	9	9	0	0	no	-	hsa-miR-2277-5p	-	-	cgcgcgggucgcgggcgc	ggccguagucgcgguag	ggccguagucgcgguagguguacucucugggcgagggggcaaacucgcgcgggucgcgggcgc	7_dna:primary_assembly_primary_assembly:EquCab3.0:7:1:100787686:1_REF:78682013..78682076:-
7_dna:primary_assembly_primary_assembly:EquCab3.0:7:1:100787686:1_REF_41129	2.9	36 +/- 2%	-	9	9	0	0	no	-	hsa-miR-2277-5p	-	-	cgcgcgggucgcgggcgc	agccgucccucggcgag	cgcgcgggucgcgggcgcucggguagucucggcucgaguagccgucccucggcgag	7_dna:primary_assembly_primary_assembly:EquCab3.0:7:1:100787686:1_REF:78681975..78682031:-
7_dna:primary_assembly_primary_assembly:EquCab3.0:7:1:100787686:1_REF_41093	3.4	41 +/- 3%	-	12	11	0	1	no	-	hsa-miR-30b-3p	-	-	gugggaggugcugagggcu	uacacccaccucucagagc	gugggaggugcugagggcucuuaacuacacccaccucucagagc	7_dna:primary_assembly_primary_assembly:EquCab3.0:7:1:100787686:1_REF:73879708..73879752:-
7_dna:primary_assembly_primary_assembly:EquCab3.0:7:1:100787686:1_REF_40801	12.9	87 +/- 2%	-	28	14	0	14	no	-	-	-	-	ucuggaagguggccccugccu	cgcagggcucaccaucuccaaagu	cgcagggcucaccaucuccaaaguuucuggauuugacaaagcucuggaagguggccccugccu	7_dna:primary_assembly_primary_assembly:EquCab3.0:7:1:100787686:1_REF:46828045..46828108:-
7_dna:primary_assembly_primary_assembly:EquCab3.0:7:1:100787686:1_REF_40746	3.4	41 +/- 3%	-	12	12	0	0	no	-	hsa-miR-591	-	-	cgaccaugugagaacaucugccu	ucaguguacucgcagagucgug	ucaguguacucgcagagucgugcgaccaucgccacgaccaugugagaacaucugccu	7_dna:primary_assembly_primary_assembly:EquCab3.0:7:1:100787686:1_REF:46220084..46220141:-
7_dna:primary_assembly_primary_assembly:EquCab3.0:7:1:100787686:1_REF_40743	59889.4	87 +/- 2%	-	117465	106044	0	11421	no	-	hsa-miR-181a-5p	-	-	aacauucaaccugucggugagu	accaucgaccguugaguggacc	aacauucaaccugucggugaguuuggacagcucaggcaaaccaucgaccguugaguggacc	7_dna:primary_assembly_primary_assembly:EquCab3.0:7:1:100787686:1_REF:46208595..46208656:-
7_dna:primary_assembly_primary_assembly:EquCab3.0:7:1:100787686:1_REF_40741	7018.1	87 +/- 2%	-	13760	13756	0	4	no	-	hsa-miR-181a-5p	-	-	aacauucauuguugucggugggu	ccaccgggggaugaauguca	aacauucauuguugucgguggguugugaggacggaggccagacccaccgggggaugaauguca	7_dna:primary_assembly_primary_assembly:EquCab3.0:7:1:100787686:1_REF:46208381..46208444:-
7_dna:primary_assembly_primary_assembly:EquCab3.0:7:1:100787686:1_REF_40738	4.1	65 +/- 3%	-	100	100	0	0	no	-	hsa-miR-6865-3p	-	-	ucacccucaauagcugucacccug	gggugggcucagggugucc	gggugggcucaggguguccccaucugggggucacccucaauagcugucacccug	7_dna:primary_assembly_primary_assembly:EquCab3.0:7:1:100787686:1_REF:46149886..46149940:-
7_dna:primary_assembly_primary_assembly:EquCab3.0:7:1:100787686:1_REF_40690	11.5	87 +/- 2%	-	24	20	0	4	no	-	-	-	-	ugaauggcacuccuggaguugugc	ugacuccagggggcagcauucaca	ugacuccagggggcagcauucacauuguggucuuugugaauggcacuccuggaguugugc	7_dna:primary_assembly_primary_assembly:EquCab3.0:7:1:100787686:1_REF:45785180..45785240:-
7_dna:primary_assembly_primary_assembly:EquCab3.0:7:1:100787686:1_REF_40681	68.9	87 +/- 2%	-	129	80	0	49	no	-	hsa-miR-942-5p	-	-	ucuucucucgcagcucuggagg	uccgagagcucugggggagaau	ucuucucucgcagcucuggaggccagagugcaaaggcuccgagagcucugggggagaau	7_dna:primary_assembly_primary_assembly:EquCab3.0:7:1:100787686:1_REF:45666546..45666605:-
7_dna:primary_assembly_primary_assembly:EquCab3.0:7:1:100787686:1_REF_40639	1.3	34 +/- 2%	-	17	17	0	0	no	-	mmu-miR-7017-3p	-	-	acccugcuugagcaaucug	ucuugcacagguagguga	acccugcuugagcaaucuguacucaagcuacacaagcuucaucuugcacagguagguga	7_dna:primary_assembly_primary_assembly:EquCab3.0:7:1:100787686:1_REF:38377648..38377707:-
7_dna:primary_assembly_primary_assembly:EquCab3.0:7:1:100787686:1_REF_40626	4	65 +/- 3%	-	11	10	0	1	no	-	-	-	-	aagcauggcguccaccug	aggcgaucaugucagguucu	aggcgaucaugucagguucucauuuuacuccugagaagcauggcguccaccug	7_dna:primary_assembly_primary_assembly:EquCab3.0:7:1:100787686:1_REF:38320334..38320387:-
7_dna:primary_assembly_primary_assembly:EquCab3.0:7:1:100787686:1_REF_40498	32.7	87 +/- 2%	-	58	52	0	6	no	-	hsa-miR-4722-5p	-	-	cgcaggaggacucagccagacag	uguuuggcuggccguccugaggg	uguuuggcuggccguccugagggaacgucucccagccccgcaggaggacucagccagacag	7_dna:primary_assembly_primary_assembly:EquCab3.0:7:1:100787686:1_REF:27934454..27934515:-
7_dna:primary_assembly_primary_assembly:EquCab3.0:7:1:100787686:1_REF_40497	3.1	41 +/- 3%	-	52	52	0	0	no	-	hsa-miR-4722-5p	-	-	cgcaggaggacucagccagacag	guuuguuuuugugcucacgggca	cgcaggaggacucagccagacagccugagccucuucagagcuguuuguuuuugugcucacgggca	7_dna:primary_assembly_primary_assembly:EquCab3.0:7:1:100787686:1_REF:27934412..27934477:-
7_dna:primary_assembly_primary_assembly:EquCab3.0:7:1:100787686:1_REF_40457	2.3	36 +/- 2%	-	228	228	0	0	no	-	hsa-miR-211-3p	-	-	ccagggaccagggacugagcu	ccagucagucagugagucaacaaaa	ccagggaccagggacugagcugaguuaccaggaucucaggccccugucucccucagccagucagucagugagucaacaaaa	7_dna:primary_assembly_primary_assembly:EquCab3.0:7:1:100787686:1_REF:26749106..26749187:-
7_dna:primary_assembly_primary_assembly:EquCab3.0:7:1:100787686:1_REF_40442	33.2	87 +/- 2%	-	69	59	0	10	no	-	-	-	-	uuccuguuuaugucucugcag	ccagaugacugaaacgagaacc	ccagaugacugaaacgagaaccuugauuuagagguuccuguuuaugucucugcag	7_dna:primary_assembly_primary_assembly:EquCab3.0:7:1:100787686:1_REF:26655753..26655808:-
7_dna:primary_assembly_primary_assembly:EquCab3.0:7:1:100787686:1_REF_40439	3.1	41 +/- 3%	-	3207	3207	0	0	no	-	hsa-miR-378a-3p	-	-	acuggacuuggagucaga	uguccaagugccacucugc	acuggacuuggagucagaaagccccuguccaagugccacucugc	7_dna:primary_assembly_primary_assembly:EquCab3.0:7:1:100787686:1_REF:26633568..26633612:-
7_dna:primary_assembly_primary_assembly:EquCab3.0:7:1:100787686:1_REF_40388	69.7	87 +/- 2%	-	132	131	0	1	no	-	hsa-miR-6749-3p	-	-	uuccucccucucagcuguggacu	gcccagccagccggaggaaacugua	gcccagccagccggaggaaacuguaguugcuuucauuuccucccucucagcuguggacu	7_dna:primary_assembly_primary_assembly:EquCab3.0:7:1:100787686:1_REF:18117076..18117135:-
7_dna:primary_assembly_primary_assembly:EquCab3.0:7:1:100787686:1_REF_40334	3.6	41 +/- 3%	-	79	79	0	0	no	-	hsa-miR-4793-3p	-	-	ccugcacuucagagcugagcuu	gcucagcuucaagugcagagg	gcucagcuucaagugcagaggaagugcaaauagccccugcacuucagagcugagcuu	7_dna:primary_assembly_primary_assembly:EquCab3.0:7:1:100787686:1_REF:6861418..6861475:-
7_dna:primary_assembly_primary_assembly:EquCab3.0:7:1:100787686:1_REF_40322	3.9	41 +/- 3%	-	51	51	0	0	no	-	hsa-miR-4687-5p	-	-	gagcccucggcccuggacuug	agcccaggagagaggccucug	agcccaggagagaggccucuggagaguggugccgagcccucggcccuggacuug	7_dna:primary_assembly_primary_assembly:EquCab3.0:7:1:100787686:1_REF:6007433..6007487:-
7_dna:primary_assembly_primary_assembly:EquCab3.0:7:1:100787686:1_REF_40294	1740.6	87 +/- 2%	-	3415	3405	9	1	no	-	-	-	-	cucugcccgcucucugucuuaca	gugaggcaggcgggaggcgg	gugaggcaggcgggaggcgggugugggacccugggccggccuggcggacgcgcccacucacccucugcccgcucucugucuuaca	7_dna:primary_assembly_primary_assembly:EquCab3.0:7:1:100787686:1_REF:4414236..4414321:-
7_dna:primary_assembly_primary_assembly:EquCab3.0:7:1:100787686:1_REF_40248	3.8	41 +/- 3%	-	194	194	0	0	no	-	hsa-miR-3909	-	-	uguccucugcccccgacucugcc	cgggagguacagaggagucagg	cgggagguacagaggagucaggcagccaacccgggccuguccucugcccccgacucugcc	7_dna:primary_assembly_primary_assembly:EquCab3.0:7:1:100787686:1_REF:3132454..3132514:-
7_dna:primary_assembly_primary_assembly:EquCab3.0:7:1:100787686:1_REF_40242	3.7	41 +/- 3%	-	75	70	5	0	no	-	mmu-miR-6356	-	-	uccccagauucugcucgcucug	gaguaagcaguaacugggggcg	gaguaagcaguaacugggggcgguggcucgcguucuggaacguccccagauucugcucgcucug	7_dna:primary_assembly_primary_assembly:EquCab3.0:7:1:100787686:1_REF:3094700..3094764:-
7_dna:primary_assembly_primary_assembly:EquCab3.0:7:1:100787686:1_REF_40190	3.7	41 +/- 3%	-	15	15	0	0	no	-	hsa-miR-3065-3p	-	-	ccagcacccucccuucgucacug	ggagaugggaguugagggca	ggagaugggaguugagggcagcagggggcaguggcucugaccagcacccucccuucgucacug	7_dna:primary_assembly_primary_assembly:EquCab3.0:7:1:100787686:1_REF:2306045..2306108:-
7_dna:primary_assembly_primary_assembly:EquCab3.0:7:1:100787686:1_REF_40189	3.9	41 +/- 3%	-	15	15	0	0	no	-	hsa-miR-3065-3p	-	-	ccagcacccucccuucgucacug	guggcagggacgcucaga	ccagcacccucccuucgucacuguccagcugcaggcacgggacaguggcagggacgcucaga	7_dna:primary_assembly_primary_assembly:EquCab3.0:7:1:100787686:1_REF:2306006..2306068:-
7_dna:primary_assembly_primary_assembly:EquCab3.0:7:1:100787686:1_REF_40158	23.8	87 +/- 2%	-	50	28	0	22	no	-	-	-	-	cgcccacggcgccggcug	aagccgagcgcgcgaaagggc	aagccgagcgcgcgaaagggcgccccaaagacgcccgcccacggcgccggcug	7_dna:primary_assembly_primary_assembly:EquCab3.0:7:1:100787686:1_REF:1386856..1386909:-
7_dna:primary_assembly_primary_assembly:EquCab3.0:7:1:100787686:1_REF_40081	3.4	41 +/- 3%	-	11	11	0	0	no	-	hsa-miR-6821-5p	-	-	cugcguggaacccccgcguuggu	caacgugggccuuccaggcacac	cugcguggaacccccgcguuggugacccuuuuuuggcugccuggaaaacaacgugggccuuccaggcacac	7_dna:primary_assembly_primary_assembly:EquCab3.0:7:1:100787686:1_REF:571614..571685:-
7_dna:primary_assembly_primary_assembly:EquCab3.0:7:1:100787686:1_REF_39938	78.9	87 +/- 2%	-	152	149	0	3	no	-	hsa-miR-619-5p	-	-	acugggaugggucugagacuga	ucucucucuccucuucccauagg	acugggaugggucugagacugacggcuaauucagcaucucucucucucuccucuucccauagg	7_dna:primary_assembly_primary_assembly:EquCab3.0:7:1:100787686:1_REF:79164754..79164817:+
7_dna:primary_assembly_primary_assembly:EquCab3.0:7:1:100787686:1_REF_39934	1.4	34 +/- 2%	-	40	40	0	0	no	-	hsa-miR-6878-5p	-	-	agggagaaugaugaacgu	cugcauauuuguuuccugg	agggagaaugaugaacguaucugggcuacaucccaggccugcauauuuguuuccugg	7_dna:primary_assembly_primary_assembly:EquCab3.0:7:1:100787686:1_REF:78341915..78341972:+
7_dna:primary_assembly_primary_assembly:EquCab3.0:7:1:100787686:1_REF_39886	71.9	87 +/- 2%	-	144	142	0	2	no	-	-	-	-	ugcccuaucuccccccacccaga	ugaggaugaggaggagaa	ugcccuaucuccccccacccagagguugaggaugaggaggagaa	7_dna:primary_assembly_primary_assembly:EquCab3.0:7:1:100787686:1_REF:73183870..73183914:+
7_dna:primary_assembly_primary_assembly:EquCab3.0:7:1:100787686:1_REF_39823	3.2	41 +/- 3%	-	29	29	0	0	no	-	hsa-miR-3652	-	-	aggcuggagcugagggcag	gugcugugcggucccagucaaa	gugcugugcggucccagucaaacgccaggcuggagcugagggcag	7_dna:primary_assembly_primary_assembly:EquCab3.0:7:1:100787686:1_REF:70245472..70245517:+
7_dna:primary_assembly_primary_assembly:EquCab3.0:7:1:100787686:1_REF_39764	1	34 +/- 2%	-	180	180	0	0	no	-	mmu-miR-7092-5p	-	-	aaaggcaacguagaguucuggcu	cgaacuuucauugcuuuuac	aaaggcaacguagaguucuggcuauugaauaaugaugauaauagcgaacuuucauugcuuuuac	7_dna:primary_assembly_primary_assembly:EquCab3.0:7:1:100787686:1_REF:59921101..59921165:+
7_dna:primary_assembly_primary_assembly:EquCab3.0:7:1:100787686:1_REF_39733	3.3	41 +/- 3%	-	12	12	0	0	no	-	hsa-miR-6873-3p	-	-	uucucucuuccgcaccug	ggaggcugggagacgagg	ggaggcugggagacgaggugucaaagacagaucggccagcagagccuucuggagcauccgcaccuucucucuuccgcaccug	7_dna:primary_assembly_primary_assembly:EquCab3.0:7:1:100787686:1_REF:54894167..54894249:+
7_dna:primary_assembly_primary_assembly:EquCab3.0:7:1:100787686:1_REF_39718	27.2	87 +/- 2%	-	56	55	0	1	no	-	-	-	-	cucgcgacacagccgucucug	gggguacagcaacguccccgugagaggaaag	cucgcgacacagccgucucugcagccgggguacagcaacguccccgugagaggaaag	7_dna:primary_assembly_primary_assembly:EquCab3.0:7:1:100787686:1_REF:51798310..51798367:+
7_dna:primary_assembly_primary_assembly:EquCab3.0:7:1:100787686:1_REF_39697	2.5	36 +/- 2%	-	75	75	0	0	no	-	mmu-miR-881-5p	-	-	aagagagagcagccggucaaag	gaggccgcccgcuuuccccugc	gaggccgcccgcuuuccccugcccccacccugggaccaagagagagcagccggucaaag	7_dna:primary_assembly_primary_assembly:EquCab3.0:7:1:100787686:1_REF:51437596..51437655:+
7_dna:primary_assembly_primary_assembly:EquCab3.0:7:1:100787686:1_REF_39663	2.8	36 +/- 2%	-	11	10	1	0	no	-	hsa-miR-874-5p	-	-	aggccccacguugcucug	caacaaccccugacuuccugu	caacaaccccugacuuccuguagcuccacagugcuuccggucuccggucgccugccuuugcaggccccacguugcucug	7_dna:primary_assembly_primary_assembly:EquCab3.0:7:1:100787686:1_REF:48559593..48559672:+
7_dna:primary_assembly_primary_assembly:EquCab3.0:7:1:100787686:1_REF_39655	1.9	34 +/- 2%	-	17	13	0	4	no	-	hsa-miR-4652-5p	-	-	aggggacuccuggcacug	gccagaacucuuccucug	gccagaacucuuccucugcagggaaacuugcguugaaagguaguucucagaggggacuccuggcacug	7_dna:primary_assembly_primary_assembly:EquCab3.0:7:1:100787686:1_REF:47235635..47235703:+
7_dna:primary_assembly_primary_assembly:EquCab3.0:7:1:100787686:1_REF_39653	17.4	87 +/- 2%	-	29	26	1	2	no	-	mmu-miR-880-5p	-	-	cacucagacccucccaccccagu	acgguggguggguucgcaga	acgguggguggguucgcagaaggccugcugugauccgugcccacucagacccucccaccccagu	7_dna:primary_assembly_primary_assembly:EquCab3.0:7:1:100787686:1_REF:46968691..46968755:+
7_dna:primary_assembly_primary_assembly:EquCab3.0:7:1:100787686:1_REF_39610	3.2	41 +/- 3%	-	322	322	0	0	no	-	mmu-miR-1966-3p	-	-	uuucugacucucucacccccaga	ugggggugcuucuccugguccucguc	uuucugacucucucacccccagaccgccggcaguggugugccauuggggugcugcugggggugcuucuccugguccucguc	7_dna:primary_assembly_primary_assembly:EquCab3.0:7:1:100787686:1_REF:46624825..46624906:+
7_dna:primary_assembly_primary_assembly:EquCab3.0:7:1:100787686:1_REF_39470	2.4	36 +/- 2%	-	31	31	0	0	no	-	hsa-miR-4485-5p	-	-	uccgccugugagcucagag	cagagcagagagguggcuu	uccgccugugagcucagaggcacagacauuuucagagcagagagguggcuu	7_dna:primary_assembly_primary_assembly:EquCab3.0:7:1:100787686:1_REF:38143098..38143149:+
7_dna:primary_assembly_primary_assembly:EquCab3.0:7:1:100787686:1_REF_39330	3.6	41 +/- 3%	-	270	270	0	0	no	-	mmu-miR-12184-3p	-	-	gcagacggcucugagagcu	ccaaagacccgccaggcac	gcagacggcucugagagcugcccagcagcauuggcgacaugagcuggccagugcucaggaggcggccaaagacccgccaggcac	7_dna:primary_assembly_primary_assembly:EquCab3.0:7:1:100787686:1_REF:25887307..25887391:+
7_dna:primary_assembly_primary_assembly:EquCab3.0:7:1:100787686:1_REF_39244	22	87 +/- 2%	-	45	42	0	3	no	-	-	-	-	uuccggaauggcaguuuuguucu	uaccgcugccuuuccggauaccg	uuccggaauggcaguuuuguucucuugcaucaaagcgaguaccgcugccuuuccggauaccg	7_dna:primary_assembly_primary_assembly:EquCab3.0:7:1:100787686:1_REF:12895189..12895251:+
7_dna:primary_assembly_primary_assembly:EquCab3.0:7:1:100787686:1_REF_39222	2.9	36 +/- 2%	-	43345	43345	0	0	no	-	hsa-miR-1260a	-	-	aucccaccacugccacca	ggguugaaggugguggcugcu	ggguugaaggugguggcugcugcucuccgucgaucccaccacugccacca	7_dna:primary_assembly_primary_assembly:EquCab3.0:7:1:100787686:1_REF:7845226..7845276:+
7_dna:primary_assembly_primary_assembly:EquCab3.0:7:1:100787686:1_REF_39194	1502.6	87 +/- 2%	-	2948	2938	0	10	no	-	-	-	-	aguucacgagcaaggccgucggc	cgacgaccugcuggagaugca	aguucacgagcaaggccgucggccgccucuucccgugcgccgacgaccugcuggagaugca	7_dna:primary_assembly_primary_assembly:EquCab3.0:7:1:100787686:1_REF:5306384..5306445:+
7_dna:primary_assembly_primary_assembly:EquCab3.0:7:1:100787686:1_REF_39172	1.7	34 +/- 2%	-	10	10	0	0	no	-	hsa-miR-595	-	-	aaaguguggggcuuggac	uuagggguacguuuugg	aaaguguggggcuuggacccccaucccgggaaccuggugguagagguggaguugaguggguggauuagggguacguuuugg	7_dna:primary_assembly_primary_assembly:EquCab3.0:7:1:100787686:1_REF:4219826..4219907:+
7_dna:primary_assembly_primary_assembly:EquCab3.0:7:1:100787686:1_REF_39116	523.5	87 +/- 2%	-	1020	998	0	22	no	-	hsa-miR-330-5p	-	-	ccucugggaccggcucgcucugg	agcggggcggucacagggacu	ccucugggaccggcucgcucuggucaacauggagaacagagcggggcggucacagggacu	7_dna:primary_assembly_primary_assembly:EquCab3.0:7:1:100787686:1_REF:2920070..2920130:+
7_dna:primary_assembly_primary_assembly:EquCab3.0:7:1:100787686:1_REF_39112	4.4	65 +/- 3%	-	24	24	0	0	no	-	mmu-miR-546	-	-	cugguggcgcucgcgggcu	ccgcggggcgcgcaccccgcc	cugguggcgcucgcgggcuccccgccgcucuccggccuggcgccgcggggcgcgcaccccgcc	7_dna:primary_assembly_primary_assembly:EquCab3.0:7:1:100787686:1_REF:2696784..2696847:+
7_dna:primary_assembly_primary_assembly:EquCab3.0:7:1:100787686:1_REF_39079	3.7	41 +/- 3%	-	31	31	0	0	no	-	mmu-miR-470-5p	-	-	cucuuggaagucgcugugguc	ccugcagcugcguccauaagag	ccugcagcugcguccauaagagacgcgggcgggggcgcuugcauccucuuggaagucgcugugguc	7_dna:primary_assembly_primary_assembly:EquCab3.0:7:1:100787686:1_REF:2028656..2028722:+
7_dna:primary_assembly_primary_assembly:EquCab3.0:7:1:100787686:1_REF_39042	4.2	65 +/- 3%	-	88	84	4	0	no	-	hsa-miR-4674	-	-	cugggcuccugauggacauggucg	accacuccaucgggagcccaugca	cugggcuccugauggacauggucgaggugacagccgaugguguggccgccugucggaccguugaccacuccaucgggagcccaugca	7_dna:primary_assembly_primary_assembly:EquCab3.0:7:1:100787686:1_REF:1415465..1415552:+
7_dna:primary_assembly_primary_assembly:EquCab3.0:7:1:100787686:1_REF_38923	3.9	41 +/- 3%	-	37	34	0	3	no	-	hsa-miR-181a-2-3p	-	-	cccacugacggccuguccuuc	ggcaggccgccugugagguc	ggcaggccgccugugaggucccgguccaggggccccacugacggccuguccuuc	7_dna:primary_assembly_primary_assembly:EquCab3.0:7:1:100787686:1_REF:194953..195007:+
7_dna:primary_assembly_primary_assembly:EquCab3.0:7:1:100787686:1_REF_38915	4	65 +/- 3%	-	44	44	0	0	no	-	mmu-miR-5126	-	-	ccgggcgggcgggcgcgg	ccucccuccgcccggcc	ccucccuccgcccggcccggcccggccccgccccgcgcgaggacgucacaaaaaaggccccaaggccgggcgggcgggcgcgg	7_dna:primary_assembly_primary_assembly:EquCab3.0:7:1:100787686:1_REF:160524..160607:+
6_dna:primary_assembly_primary_assembly:EquCab3.0:6:1:87230776:1_REF_38833	3.7	41 +/- 3%	-	18	18	0	0	no	-	hsa-miR-4736	-	-	aggcaggucgaagaggag	cccgccgcugcccgc	aggcaggucgaagaggagcgugugcgccgagagcuggccgcgggccccgccgcugcccgc	6_dna:primary_assembly_primary_assembly:EquCab3.0:6:1:87230776:1_REF:82861384..82861444:-
6_dna:primary_assembly_primary_assembly:EquCab3.0:6:1:87230776:1_REF_38754	1.1	34 +/- 2%	-	21	19	2	0	no	-	-	-	-	ggagagucuggccgcggccg	gccgggcggccggggcggcccgg	gccgggcggccggggcggcccgggccggcgcggcgagcggcgcggcggauggagagucuggccgcggccg	6_dna:primary_assembly_primary_assembly:EquCab3.0:6:1:87230776:1_REF:75626287..75626357:-
6_dna:primary_assembly_primary_assembly:EquCab3.0:6:1:87230776:1_REF_38737	14	87 +/- 2%	-	29	14	2	13	no	-	-	-	-	uggagaugguccuaguucaggc	ucaacuggggcuuucuccuuu	uggagaugguccuaguucaggccacugucauccuuggccucaacuggggcuuucuccuuu	6_dna:primary_assembly_primary_assembly:EquCab3.0:6:1:87230776:1_REF:74956344..74956404:-
6_dna:primary_assembly_primary_assembly:EquCab3.0:6:1:87230776:1_REF_38703	354.1	87 +/- 2%	-	690	657	1	32	no	-	hsa-miR-6878-3p	-	-	cuggccucccauucugccucu	aggcagccugggcggcuuggca	cuggccucccauucugccucuccuuuaugcuaguugugguggaggcagccugggcggcuuggca	6_dna:primary_assembly_primary_assembly:EquCab3.0:6:1:87230776:1_REF:71230206..71230270:-
6_dna:primary_assembly_primary_assembly:EquCab3.0:6:1:87230776:1_REF_38627	3.8	41 +/- 3%	-	14	14	0	0	no	-	hsa-miR-942-5p	-	-	ucuucucuuuucaccugccag	gguggggacagugaggggaug	ucuucucuuuucaccugccagggacaugcgagaugaaguccuggaacauggugagugugcccugguggggacagugaggggaug	6_dna:primary_assembly_primary_assembly:EquCab3.0:6:1:87230776:1_REF:68169148..68169232:-
6_dna:primary_assembly_primary_assembly:EquCab3.0:6:1:87230776:1_REF_38565	42.5	87 +/- 2%	-	80	68	0	12	no	-	mmu-miR-6362	-	-	uugggcauagaguaaugagugu	acugucgccuccucugcccagg	uugggcauagaguaaugagugucugaccuaagcaagggcacugucgccuccucugcccagg	6_dna:primary_assembly_primary_assembly:EquCab3.0:6:1:87230776:1_REF:67793643..67793704:-
6_dna:primary_assembly_primary_assembly:EquCab3.0:6:1:87230776:1_REF_38484	2.2	36 +/- 2%	-	372	349	23	0	no	-	mmu-miR-5710	-	-	acuugggauuuagaacuguucu	agcagcacguuuuccuuugguaa	agcagcacguuuuccuuugguaaauaggaucucggcacuagugaacggugccaguucagacuugggauuuagaacuguucu	6_dna:primary_assembly_primary_assembly:EquCab3.0:6:1:87230776:1_REF:65140392..65140473:-
6_dna:primary_assembly_primary_assembly:EquCab3.0:6:1:87230776:1_REF_38371	2.7	36 +/- 2%	-	77	77	0	0	no	-	mmu-miR-878-5p	-	-	caucuaguagcugguucca	gggcugaagcuagauggc	caucuaguagcugguuccaauagaauacggggcugaagcuagauggc	6_dna:primary_assembly_primary_assembly:EquCab3.0:6:1:87230776:1_REF:43256378..43256425:-
6_dna:primary_assembly_primary_assembly:EquCab3.0:6:1:87230776:1_REF_38286	3.8	41 +/- 3%	-	73	73	0	0	no	-	hsa-miR-141-3p	-	-	caacacuguacuggaagaug	ucuuuaccagacaguguuagga	ucuuuaccagacaguguuaggagcuucacaauuagaccauccaacacuguacuggaagaug	6_dna:primary_assembly_primary_assembly:EquCab3.0:6:1:87230776:1_REF:35439083..35439144:-
6_dna:primary_assembly_primary_assembly:EquCab3.0:6:1:87230776:1_REF_38209	3.8	41 +/- 3%	-	33	32	0	1	no	-	hsa-miR-7106-5p	-	-	agggaggaggaccacaag	uggcgcccuggcucugcu	agggaggaggaccacaagccagcugucugccaucuggaggcuggcguguggcgcccuggcucugcu	6_dna:primary_assembly_primary_assembly:EquCab3.0:6:1:87230776:1_REF:28435772..28435838:-
6_dna:primary_assembly_primary_assembly:EquCab3.0:6:1:87230776:1_REF_38188	1.8	34 +/- 2%	-	35	35	0	0	no	-	mmu-miR-7018-5p	-	-	cugagcagcucugggcug	ccccagugucuguagugcc	ccccagugucuguagugcccaggcugagcagcucugggcug	6_dna:primary_assembly_primary_assembly:EquCab3.0:6:1:87230776:1_REF:25712277..25712318:-
6_dna:primary_assembly_primary_assembly:EquCab3.0:6:1:87230776:1_REF_38116	1111.9	87 +/- 2%	-	2178	1777	1	400	no	-	hsa-miR-630	-	-	uguauucugcuguuuugugaga	uucacagaacuagcauuauuuu	uucacagaacuagcauuauuuugccuucugucuucgcggagguguauucugcuguuuugugaga	6_dna:primary_assembly_primary_assembly:EquCab3.0:6:1:87230776:1_REF:18636493..18636557:-
6_dna:primary_assembly_primary_assembly:EquCab3.0:6:1:87230776:1_REF_38090	3.2	41 +/- 3%	-	100	100	0	0	no	-	mmu-miR-5133	-	-	ucuggagccgagccugggaau	ucuugggcuccuggccccaaaggcu	ucuugggcuccuggccccaaaggcucugugaaagauggucuggagccgagccugggaau	6_dna:primary_assembly_primary_assembly:EquCab3.0:6:1:87230776:1_REF:13395726..13395785:-
6_dna:primary_assembly_primary_assembly:EquCab3.0:6:1:87230776:1_REF_38022	3.9	41 +/- 3%	-	102	102	0	0	no	-	hsa-miR-375-3p	-	-	uuuguucguucggcucgcguga	gcgacgagccccucgcacaaacc	gcgacgagccccucgcacaaaccggaccugagcguuuuguucguucggcucgcguga	6_dna:primary_assembly_primary_assembly:EquCab3.0:6:1:87230776:1_REF:8343128..8343185:-
6_dna:primary_assembly_primary_assembly:EquCab3.0:6:1:87230776:1_REF_37862	1052873	87 +/- 2%	-	2065159	2052854	11	12294	no	-	hsa-let-7a-5p	-	-	ugagguaguaguuugugcuguu	cugcgcaagcuacugccuug	ugagguaguaguuugugcuguuggucggguugugacacugcccgcuguggagauaacugcgcaagcuacugccuug	6_dna:primary_assembly_primary_assembly:EquCab3.0:6:1:87230776:1_REF:80187888..80187964:+
6_dna:primary_assembly_primary_assembly:EquCab3.0:6:1:87230776:1_REF_37835	12	87 +/- 2%	-	25	24	0	1	no	-	-	-	-	acagccgcggagcugggagcc	cgccgggucccgaggcucugaga	cgccgggucccgaggcucugagaugaucaugauugcaucagccagacagccgcggagcugggagcc	6_dna:primary_assembly_primary_assembly:EquCab3.0:6:1:87230776:1_REF:75830822..75830888:+
6_dna:primary_assembly_primary_assembly:EquCab3.0:6:1:87230776:1_REF_37726	169.1	87 +/- 2%	-	333	223	0	110	no	-	-	-	-	cuuggccugucuuucccagga	aagggaaaggugggucaaggag	aagggaaaggugggucaaggaguugcaccaucccuuggccugucuuucccagga	6_dna:primary_assembly_primary_assembly:EquCab3.0:6:1:87230776:1_REF:71091975..71092029:+
6_dna:primary_assembly_primary_assembly:EquCab3.0:6:1:87230776:1_REF_37691	7.7	85 +/- 2%	-	16	14	0	2	no	-	-	-	-	ucaggccaggggugcagc	gucuggguugacugugggagug	gucuggguugacugugggagugucaggccaggggugcagc	6_dna:primary_assembly_primary_assembly:EquCab3.0:6:1:87230776:1_REF:70104904..70104944:+
6_dna:primary_assembly_primary_assembly:EquCab3.0:6:1:87230776:1_REF_37619	4	65 +/- 3%	-	42	42	0	0	no	-	hsa-miR-6749-3p	-	-	uuccuccccggcggcacucuggg	cggggcgcuaccggggcggagcc	cggggcgcuaccggggcggagccccaaaccuugggggguuccuccccggcggcacucuggg	6_dna:primary_assembly_primary_assembly:EquCab3.0:6:1:87230776:1_REF:68176457..68176518:+
6_dna:primary_assembly_primary_assembly:EquCab3.0:6:1:87230776:1_REF_37540	1.6	34 +/- 2%	-	22	22	0	0	no	-	mmu-miR-12189-3p	-	-	cuggccuguggauaucug	gauagagggaagggcaagu	cuggccuguggauaucugaggaaggagcuuuccagauagagggaagggcaagu	6_dna:primary_assembly_primary_assembly:EquCab3.0:6:1:87230776:1_REF:61292828..61292881:+
6_dna:primary_assembly_primary_assembly:EquCab3.0:6:1:87230776:1_REF_37520	2.5	36 +/- 2%	-	41	41	0	0	no	-	hsa-miR-5195-5p	-	-	aaccccuagagcuugugagucu	agucacaaauuuuggggggaag	aaccccuagagcuugugagucuuauuugcacauaaaaagagucacaaauuuuggggggaag	6_dna:primary_assembly_primary_assembly:EquCab3.0:6:1:87230776:1_REF:55353192..55353253:+
6_dna:primary_assembly_primary_assembly:EquCab3.0:6:1:87230776:1_REF_37394	22.9	87 +/- 2%	-	46	44	0	2	no	-	-	-	-	agggaccgaguuuuggagac	aggccucagcucgguccccc	agggaccgaguuuuggagacccacuuugguggaggccucagcucgguccccc	6_dna:primary_assembly_primary_assembly:EquCab3.0:6:1:87230776:1_REF:37596204..37596256:+
6_dna:primary_assembly_primary_assembly:EquCab3.0:6:1:87230776:1_REF_37362	23.5	87 +/- 2%	-	49	17	0	32	no	-	-	-	-	aacuccuucuuucugcccuagu	cugggcagaaggaguagugucu	cugggcagaaggaguagugucuccaccuagcucugaacuccuucuuucugcccuagu	6_dna:primary_assembly_primary_assembly:EquCab3.0:6:1:87230776:1_REF:35449453..35449510:+
6_dna:primary_assembly_primary_assembly:EquCab3.0:6:1:87230776:1_REF_37343	3.5	41 +/- 3%	-	17	15	0	2	no	-	hsa-miR-4793-3p	-	-	ccugcacuucucccaccacagc	ggagggaggaggaacaga	ggagggaggaggaacagacaguggcccaaggagacaggucacagugccugcacuucucccaccacagc	6_dna:primary_assembly_primary_assembly:EquCab3.0:6:1:87230776:1_REF:35359306..35359374:+
6_dna:primary_assembly_primary_assembly:EquCab3.0:6:1:87230776:1_REF_37311	364.4	87 +/- 2%	-	712	704	0	8	no	-	mmu-miR-290a-3p	-	-	aaagugccuuucugagacgggc	ccucucagcaggacccuuuccugu	ccucucagcaggacccuuuccugugugcagauuugagaaagugccuuucugagacgggc	6_dna:primary_assembly_primary_assembly:EquCab3.0:6:1:87230776:1_REF:35029704..35029763:+
6_dna:primary_assembly_primary_assembly:EquCab3.0:6:1:87230776:1_REF_37303	213.7	87 +/- 2%	-	420	407	0	13	no	-	-	-	-	ccgauacggauggcugacuguau	acagucggcccuccguauccg	acagucggcccuccguauccgcgggcuucucaucugcgccgauacggauggcugacuguau	6_dna:primary_assembly_primary_assembly:EquCab3.0:6:1:87230776:1_REF:33331888..33331949:+
6_dna:primary_assembly_primary_assembly:EquCab3.0:6:1:87230776:1_REF_37296	9.1	86 +/- 2%	-	19	18	0	1	no	-	-	-	-	ucccccucucugagaagcccagg	uggggacccagggagaggagg	ucccccucucugagaagcccaggucagauggagcccuggggacccagggagaggagg	6_dna:primary_assembly_primary_assembly:EquCab3.0:6:1:87230776:1_REF:32191510..32191567:+
6_dna:primary_assembly_primary_assembly:EquCab3.0:6:1:87230776:1_REF_37256	4	65 +/- 3%	-	19	19	0	0	no	-	hsa-miR-6829-5p	-	-	agggcugcagcaccacuguga	gcgcgguguggcgugcgggugugg	agggcugcagcaccacugugagcacgucugucucgcgcgguguggcgugcgggugugg	6_dna:primary_assembly_primary_assembly:EquCab3.0:6:1:87230776:1_REF:26951245..26951303:+
6_dna:primary_assembly_primary_assembly:EquCab3.0:6:1:87230776:1_REF_37235	3.9	41 +/- 3%	-	91	91	0	0	no	-	hsa-miR-4779	-	-	uaggaggguggcucuguucuug	gggacagggcuuccccgugcc	gggacagggcuuccccgugccugccacggguaggaggguggcucuguucuug	6_dna:primary_assembly_primary_assembly:EquCab3.0:6:1:87230776:1_REF:24321370..24321422:+
6_dna:primary_assembly_primary_assembly:EquCab3.0:6:1:87230776:1_REF_37189	3.6	41 +/- 3%	-	101	101	0	0	no	-	hsa-miR-4693-5p	-	-	cuacugugugaccuuggacuuga	uugcccagggucacacagccacu	uugcccagggucacacagccacugagugacuugacaagcuacugugugaccuuggacuuga	6_dna:primary_assembly_primary_assembly:EquCab3.0:6:1:87230776:1_REF:20043977..20044038:+
6_dna:primary_assembly_primary_assembly:EquCab3.0:6:1:87230776:1_REF_37107	3.3	41 +/- 3%	-	26574	26574	0	0	no	-	hsa-miR-339-5p	-	-	ucccuguccuccaggagcuc	gcccuggggccacgaggaug	gcccuggggccacgaggaugagacggcgagucccuguccuccaggagcuc	6_dna:primary_assembly_primary_assembly:EquCab3.0:6:1:87230776:1_REF:8669783..8669833:+
6_dna:primary_assembly_primary_assembly:EquCab3.0:6:1:87230776:1_REF_37087	3	41 +/- 3%	-	12	12	0	0	no	-	mmu-miR-6937-3p	-	-	acacagguuggaaauaug	uagcaagagccgugugg	uagcaagagccguguggggugaugggggcccaggacccacacagguuggaaauaug	6_dna:primary_assembly_primary_assembly:EquCab3.0:6:1:87230776:1_REF:8208682..8208738:+
6_dna:primary_assembly_primary_assembly:EquCab3.0:6:1:87230776:1_REF_37076	1100897	87 +/- 2%	-	2159355	2155656	0	3699	no	-	hsa-miR-26a-5p	-	-	uucaaguaauucaggauagguu	ccuguucuccauuacuuggcu	uucaaguaauucaggauagguugugugcuguccagccuguucuccauuacuuggcu	6_dna:primary_assembly_primary_assembly:EquCab3.0:6:1:87230776:1_REF:7834343..7834399:+
6_dna:primary_assembly_primary_assembly:EquCab3.0:6:1:87230776:1_REF_37071	3.5	41 +/- 3%	-	114	114	0	0	no	-	hsa-miR-4286	-	-	uccccacuggcgcugucggau	cugacagaccgccccaguguggggc	cugacagaccgccccaguguggggcggaacacaggcuccccacuggcgcugucggau	6_dna:primary_assembly_primary_assembly:EquCab3.0:6:1:87230776:1_REF:7827423..7827480:+
5_dna:primary_assembly_primary_assembly:EquCab3.0:5:1:96759418:1_REF_36963	1.7	34 +/- 2%	-	23492	23492	0	0	no	-	hsa-miR-3156-3p	-	-	aucccacuccugacacca	augugaguggcagaacauuauuc	aucccacuccugacaccaacaugcaauuagucaaaauaggaugaugaugugaguggcagaacauuauuc	5_dna:primary_assembly_primary_assembly:EquCab3.0:5:1:96759418:1_REF:87613190..87613259:-
5_dna:primary_assembly_primary_assembly:EquCab3.0:5:1:96759418:1_REF_36896	3.4	41 +/- 3%	-	960	960	0	0	no	-	hsa-miR-4751	-	-	ugaggacccucuacuugaag	gcaaguggagggauuucagg	gcaaguggagggauuucaggacuuaaaaaaccugaggacccucuacuugaag	5_dna:primary_assembly_primary_assembly:EquCab3.0:5:1:96759418:1_REF:71645282..71645334:-
5_dna:primary_assembly_primary_assembly:EquCab3.0:5:1:96759418:1_REF_36842	43.5	87 +/- 2%	-	79	77	0	2	no	-	hsa-miR-760	-	-	cggcucugggucugugggga	ccccgcaguccaccagagcccgga	ccccgcaguccaccagagcccggauaccuccgaaauucggcucugggucugugggga	5_dna:primary_assembly_primary_assembly:EquCab3.0:5:1:96759418:1_REF:68041388..68041445:-
5_dna:primary_assembly_primary_assembly:EquCab3.0:5:1:96759418:1_REF_36826	4.8	65 +/- 3%	-	21	19	0	2	no	-	-	-	-	aucuuuagguuggcagcag	cugcgcaagugaaaggug	cugcgcaagugaaaggugucacuuuguaauuuucaucuuuagguuggcagcag	5_dna:primary_assembly_primary_assembly:EquCab3.0:5:1:96759418:1_REF:62405400..62405453:-
5_dna:primary_assembly_primary_assembly:EquCab3.0:5:1:96759418:1_REF_36598	4.2	65 +/- 3%	-	15	15	0	0	no	-	hsa-miR-5584-5p	-	-	cagggaaagaugacucacugag	cagugagucaucuuucccuggc	cagugagucaucuuucccuggcccaugucuggcagucgccagggaaagaugacucacugag	5_dna:primary_assembly_primary_assembly:EquCab3.0:5:1:96759418:1_REF:43818398..43818459:-
5_dna:primary_assembly_primary_assembly:EquCab3.0:5:1:96759418:1_REF_36538	2.8	36 +/- 2%	-	33	33	0	0	no	-	hsa-miR-10b-3p	-	-	gcagauuccguugguaug	gagucaaggggaaauugugcag	gagucaaggggaaauugugcagaaaaggcagauuccguugguaug	5_dna:primary_assembly_primary_assembly:EquCab3.0:5:1:96759418:1_REF:43175992..43176037:-
5_dna:primary_assembly_primary_assembly:EquCab3.0:5:1:96759418:1_REF_36478	1	34 +/- 2%	-	15	15	0	0	no	-	hsa-miR-4267	-	-	accagcucuagcaaacug	ggcgcugagucauggacc	ggcgcugagucauggacccucccgcugcacgcacuugcuccaguagacaccagcucuagcaaacug	5_dna:primary_assembly_primary_assembly:EquCab3.0:5:1:96759418:1_REF:39979306..39979372:-
5_dna:primary_assembly_primary_assembly:EquCab3.0:5:1:96759418:1_REF_36330	3.7	41 +/- 3%	-	19	19	0	0	no	-	hsa-miR-3126-3p	-	-	caucuggcuugugcuccccag	gagggggaccaggccugga	gagggggaccaggccuggaggguugcgaccccuuccaucuggcuugugcuccccag	5_dna:primary_assembly_primary_assembly:EquCab3.0:5:1:96759418:1_REF:31484530..31484586:-
5_dna:primary_assembly_primary_assembly:EquCab3.0:5:1:96759418:1_REF_36328	3.8	41 +/- 3%	-	19	19	0	0	no	-	hsa-miR-3126-3p	-	-	caucuggcuugugcuccccag	gagggggaccaggccugga	gagggggaccaggccuggaggguugcgaccccuuccaucuggcuugugcuccccag	5_dna:primary_assembly_primary_assembly:EquCab3.0:5:1:96759418:1_REF:31436995..31437051:-
5_dna:primary_assembly_primary_assembly:EquCab3.0:5:1:96759418:1_REF_36324	1.3	34 +/- 2%	-	10	10	0	0	no	-	mmu-miR-542-5p	-	-	aucggggagcccugggcu	caucccagcuaacuuccgc	caucccagcuaacuuccgcucucucuucuuuuucagaacccagcaagcggaaucggggagcccugggcu	5_dna:primary_assembly_primary_assembly:EquCab3.0:5:1:96759418:1_REF:29016289..29016358:-
5_dna:primary_assembly_primary_assembly:EquCab3.0:5:1:96759418:1_REF_36323	2.6	36 +/- 2%	-	10	10	0	0	no	-	mmu-miR-542-5p	-	-	aucggggagcccugggcu	caccacugugugcucugccuuc	aucggggagcccugggcuccaucgcccucauuggccugaugggcaccacugugugcucugccuuc	5_dna:primary_assembly_primary_assembly:EquCab3.0:5:1:96759418:1_REF:29016242..29016307:-
5_dna:primary_assembly_primary_assembly:EquCab3.0:5:1:96759418:1_REF_36264	3.8	41 +/- 3%	-	78	7	0	71	no	-	hsa-miR-3153	-	-	ugggaaaggcagcagcaugcuu	caugcugacuugucccaaccugc	ugggaaaggcagcagcaugcuuguguccuagaagcagcaugcugacuugucccaaccugc	5_dna:primary_assembly_primary_assembly:EquCab3.0:5:1:96759418:1_REF:21825489..21825549:-
5_dna:primary_assembly_primary_assembly:EquCab3.0:5:1:96759418:1_REF_36198	10.5	87 +/- 2%	-	14	13	0	1	no	-	mmu-miR-216c-3p	-	-	uuugccugaacucucuggucu	ccagagaguucaggcaaaccug	ccagagaguucaggcaaaccugauugacgcgugacucagucaggcagcccugaauaaaugaaucagguuugccugaacucucuggucu	5_dna:primary_assembly_primary_assembly:EquCab3.0:5:1:96759418:1_REF:14141550..14141638:-
5_dna:primary_assembly_primary_assembly:EquCab3.0:5:1:96759418:1_REF_36181	3426	87 +/- 2%	-	6734	6039	0	695	no	-	-	-	-	acauggaggucucugucuggcu	ucugaucguuccccuccauaca	acauggaggucucugucuggcuuaggacagauggcuaagucugaucguuccccuccauaca	5_dna:primary_assembly_primary_assembly:EquCab3.0:5:1:96759418:1_REF:11294074..11294135:-
5_dna:primary_assembly_primary_assembly:EquCab3.0:5:1:96759418:1_REF_36088	3.8	41 +/- 3%	-	19	19	0	0	no	-	hsa-miR-3126-3p	-	-	caucuggcuugugcuccccag	gagggggaccaggccugga	gagggggaccaggccuggaggguugcaaccccuuccaucuggcuugugcuccccag	5_dna:primary_assembly_primary_assembly:EquCab3.0:5:1:96759418:1_REF:3323647..3323703:-
5_dna:primary_assembly_primary_assembly:EquCab3.0:5:1:96759418:1_REF_36072	2.1	36 +/- 2%	-	26	26	0	0	no	-	mmu-miR-7653-5p	-	-	uaaggggcguagcagggcuagagaa	ccuugcuuacugcucauguugcuuaaa	ccuugcuuacugcucauguugcuuaaagcaggaguuuuuaaggggcguagcagggcuagagaa	5_dna:primary_assembly_primary_assembly:EquCab3.0:5:1:96759418:1_REF:2127095..2127158:-
5_dna:primary_assembly_primary_assembly:EquCab3.0:5:1:96759418:1_REF_36058	3.7	41 +/- 3%	-	81	81	0	0	no	-	mmu-miR-7017-3p	-	-	ucccugcuuggacuuucugcc	cagacugcccaggaaggaacugauc	cagacugcccaggaaggaacugaucagugggacugucccugcuuggacuuucugcc	5_dna:primary_assembly_primary_assembly:EquCab3.0:5:1:96759418:1_REF:1624687..1624743:-
5_dna:primary_assembly_primary_assembly:EquCab3.0:5:1:96759418:1_REF_36048	3	41 +/- 3%	-	31	31	0	0	no	-	hsa-miR-6805-5p	-	-	uagggggcugguucugcgaggu	cucgaggcuguccgcacuucccaagg	cucgaggcuguccgcacuucccaaggggcuguuuuccugcuggguaccccccucuagggggcugguucugcgaggu	5_dna:primary_assembly_primary_assembly:EquCab3.0:5:1:96759418:1_REF:1026250..1026326:-
5_dna:primary_assembly_primary_assembly:EquCab3.0:5:1:96759418:1_REF_36010	2.2	36 +/- 2%	-	39	37	2	0	no	-	hsa-miR-374a-3p	-	-	auuaucagucguggaggc	cuuauucaugacuggcagugu	auuaucagucguggaggccccauuuuuuaaggaaucagaguggucuccuuauucaugacuggcagugu	5_dna:primary_assembly_primary_assembly:EquCab3.0:5:1:96759418:1_REF:93262004..93262072:+
5_dna:primary_assembly_primary_assembly:EquCab3.0:5:1:96759418:1_REF_35694	4.2	65 +/- 3%	-	24	24	0	0	no	-	mmu-miR-7012-5p	-	-	gaggagagcgcggcggcg	ccgcagggcuucgc	gaggagagcgcggcggcggcgagcucgggacccacagcuggaggggcgcgggcgggggcgccgcagggcuucgc	5_dna:primary_assembly_primary_assembly:EquCab3.0:5:1:96759418:1_REF:46685726..46685800:+
5_dna:primary_assembly_primary_assembly:EquCab3.0:5:1:96759418:1_REF_35688	3.8	41 +/- 3%	-	14	14	0	0	no	-	hsa-miR-7108-3p	-	-	ccccgcccggcccggccg	gccgggcucggccgucggc	ccccgcccggcccggccggccaccuggggcgaccauuccccuccuugcguccuccucucugggauaaggccgggcucggccgucggc	5_dna:primary_assembly_primary_assembly:EquCab3.0:5:1:96759418:1_REF:46152526..46152613:+
5_dna:primary_assembly_primary_assembly:EquCab3.0:5:1:96759418:1_REF_35663	2.2	36 +/- 2%	-	29	29	0	0	no	-	hsa-miR-6805-5p	-	-	uagggggcugagcugagugagggca	cuuucugaucacuaggcaaacccuggg	cuuucugaucacuaggcaaacccuggggcagagaggguacuuagggggcugagcugagugagggca	5_dna:primary_assembly_primary_assembly:EquCab3.0:5:1:96759418:1_REF:44550418..44550484:+
5_dna:primary_assembly_primary_assembly:EquCab3.0:5:1:96759418:1_REF_35565	135.2	87 +/- 2%	-	276	273	1	2	no	-	-	-	-	auguugggcagaacgccgccc	guggcuuucgguuuucuuuggu	guggcuuucgguuuucuuugguaauagcacggccuggauguugggcagaacgccgccc	5_dna:primary_assembly_primary_assembly:EquCab3.0:5:1:96759418:1_REF:43739956..43740014:+
5_dna:primary_assembly_primary_assembly:EquCab3.0:5:1:96759418:1_REF_35552	3.3	41 +/- 3%	-	17	17	0	0	no	-	mmu-miR-3094-5p	-	-	aguugggggcuggagaggc	cucucuucaucuaggcuca	aguugggggcuggagaggcuggggacuccguggguaccucucacucucuucaucuaggcuca	5_dna:primary_assembly_primary_assembly:EquCab3.0:5:1:96759418:1_REF:43453285..43453347:+
5_dna:primary_assembly_primary_assembly:EquCab3.0:5:1:96759418:1_REF_35469	4	65 +/- 3%	-	24	22	0	2	no	-	mmu-miR-6956-3p	-	-	ugaccggcgucugcccccugcc	guggguguguggagcguggucag	guggguguguggagcguggucaggggugccggcuaugcagagcccgccugaccggcgucugcccccugcc	5_dna:primary_assembly_primary_assembly:EquCab3.0:5:1:96759418:1_REF:40272888..40272958:+
5_dna:primary_assembly_primary_assembly:EquCab3.0:5:1:96759418:1_REF_35463	21.7	87 +/- 2%	-	37	34	0	3	no	-	hsa-miR-5008-3p	-	-	ucugugcuccacuccugccuag	ugggauaguggggccugga	ugggauaguggggccuggaggggguucauuuacucauuccccucugugcuccacuccugccuag	5_dna:primary_assembly_primary_assembly:EquCab3.0:5:1:96759418:1_REF:40254246..40254310:+
5_dna:primary_assembly_primary_assembly:EquCab3.0:5:1:96759418:1_REF_35451	3	41 +/- 3%	-	108	108	0	0	no	-	mmu-miR-7068-5p	-	-	augaggcuuagacaucggaaga	ccccgaugucugggcccccccucc	ccccgaugucugggcccccccucccagagauucugauuuaaucgaucugagaugaggcuuagacaucggaaga	5_dna:primary_assembly_primary_assembly:EquCab3.0:5:1:96759418:1_REF:39980680..39980753:+
5_dna:primary_assembly_primary_assembly:EquCab3.0:5:1:96759418:1_REF_35447	96	87 +/- 2%	-	190	189	0	1	no	-	-	-	-	aacugacugaccuuucuucugc	uugcagaggggaaggcaggggu	uugcagaggggaaggcagggguguggagcuuuugccaggcacaacugacugaccuuucuucugc	5_dna:primary_assembly_primary_assembly:EquCab3.0:5:1:96759418:1_REF:39852646..39852710:+
5_dna:primary_assembly_primary_assembly:EquCab3.0:5:1:96759418:1_REF_35420	16.7	87 +/- 2%	-	34	20	0	14	no	-	-	-	-	cgggucccugaggucaaggac	uucuuggccucugggacccu	cgggucccugaggucaaggacgggugcggauaccuucuuggccucugggacccu	5_dna:primary_assembly_primary_assembly:EquCab3.0:5:1:96759418:1_REF:39493633..39493687:+
5_dna:primary_assembly_primary_assembly:EquCab3.0:5:1:96759418:1_REF_35384	15.2	87 +/- 2%	-	24	20	0	4	no	-	hsa-miR-1207-3p	-	-	acagcuggccuauagauccuuga	agggacuugugugcuugcugacu	acagcuggccuauagauccuugacacagagcuaucagggacuugugugcuugcugacu	5_dna:primary_assembly_primary_assembly:EquCab3.0:5:1:96759418:1_REF:38804863..38804921:+
5_dna:primary_assembly_primary_assembly:EquCab3.0:5:1:96759418:1_REF_35383	2.9	36 +/- 2%	-	20	20	0	0	no	-	hsa-miR-1207-3p	-	-	acagcuggccuauagauccuuga	aggacuuggcuagagggug	aggacuuggcuagagggugggaaagggacagcuggccuauagauccuuga	5_dna:primary_assembly_primary_assembly:EquCab3.0:5:1:96759418:1_REF:38804836..38804886:+
5_dna:primary_assembly_primary_assembly:EquCab3.0:5:1:96759418:1_REF_35315	12.9	87 +/- 2%	-	28	8	0	20	no	-	-	-	-	uggcacauaguaaguacuc	uguacuuaaaauggacgggccu	uggcacauaguaaguacucaguaaaugucagcuacuguacuuaaaauggacgggccu	5_dna:primary_assembly_primary_assembly:EquCab3.0:5:1:96759418:1_REF:33456262..33456319:+
5_dna:primary_assembly_primary_assembly:EquCab3.0:5:1:96759418:1_REF_35305	3.8	41 +/- 3%	-	185	185	0	0	no	-	hsa-miR-4324	-	-	uccugagaucugucuuccccag	ggaggagggcggggagggugga	ggaggagggcggggaggguggaggcgggacugggagaguacugccucuccugagaucugucuuccccag	5_dna:primary_assembly_primary_assembly:EquCab3.0:5:1:96759418:1_REF:32730757..32730826:+
5_dna:primary_assembly_primary_assembly:EquCab3.0:5:1:96759418:1_REF_35149	11	87 +/- 2%	-	15	13	1	1	no	-	mmu-miR-216c-3p	-	-	uuugccugaacucucuggucu	ccagagaguucaggcaaaccug	ccagagaguucaggcaaaccugauucauuuauucagggcugccugacugagucacgcgucaaucagguuugccugaacucucuggucu	5_dna:primary_assembly_primary_assembly:EquCab3.0:5:1:96759418:1_REF:14141553..14141641:+
5_dna:primary_assembly_primary_assembly:EquCab3.0:5:1:96759418:1_REF_35089	17.1	87 +/- 2%	-	27	21	0	6	no	-	hsa-miR-3120-3p	-	-	cacagcaaguguagacaggca	ccugucugugccugcuguaca	ccugucugugccugcuguacaggugagcggauguucugcacagcaaguguagacaggca	5_dna:primary_assembly_primary_assembly:EquCab3.0:5:1:96759418:1_REF:8117504..8117563:+
5_dna:primary_assembly_primary_assembly:EquCab3.0:5:1:96759418:1_REF_35050	3.7	41 +/- 3%	-	34	34	0	0	no	-	mmu-miR-7034-3p	-	-	uuggccuucuuucucugagg	cuagggaaggauggccugccagc	uuggccuucuuucucugagggggcagggggcugagaggccccuagggaaggauggccugccagc	5_dna:primary_assembly_primary_assembly:EquCab3.0:5:1:96759418:1_REF:4069384..4069448:+
4_dna:primary_assembly_primary_assembly:EquCab3.0:4:1:109462549:1_REF_34914	1	34 +/- 2%	-	440	439	0	1	no	-	mmu-miR-883b-5p	-	-	uacugagaacuugaggaaacug	uuguuuuguuuuguuuug	uuguuuuguuuuguuuugcuuuguuuuuccuuggggccuuaagacuuuggagacuacugagaacuugaggaaacug	4_dna:primary_assembly_primary_assembly:EquCab3.0:4:1:109462549:1_REF:107261319..107261395:-
4_dna:primary_assembly_primary_assembly:EquCab3.0:4:1:109462549:1_REF_34891	2.6	36 +/- 2%	-	132	132	0	0	no	-	mmu-miR-7678-3p	-	-	uuuccuuaucuguuguguag	gcaggacugucaggacgag	uuuccuuaucuguuguguagggccgugggucgggauuuccaggaaagcggagaccucguggugcaggacugucaggacgag	4_dna:primary_assembly_primary_assembly:EquCab3.0:4:1:109462549:1_REF:103777450..103777531:-
4_dna:primary_assembly_primary_assembly:EquCab3.0:4:1:109462549:1_REF_34832	3.3	41 +/- 3%	-	224	222	0	2	no	-	hsa-miR-4308	-	-	ucccuggagguucugaagcagu	agaaucaccugaagggcu	agaaucaccugaagggcuuguggaaugucccuggagguucugaagcagu	4_dna:primary_assembly_primary_assembly:EquCab3.0:4:1:109462549:1_REF:102363834..102363883:-
4_dna:primary_assembly_primary_assembly:EquCab3.0:4:1:109462549:1_REF_34831	2.4	36 +/- 2%	-	222	222	0	0	no	-	hsa-miR-4308	-	-	ucccuggagguucugaagcagu	ugggcagaaccugaaaaacuggacu	ucccuggagguucugaagcaguaggauuugggcagaaccugaaaaacuggacu	4_dna:primary_assembly_primary_assembly:EquCab3.0:4:1:109462549:1_REF:102363803..102363856:-
4_dna:primary_assembly_primary_assembly:EquCab3.0:4:1:109462549:1_REF_34752	84.6	87 +/- 2%	-	170	168	0	2	no	-	-	-	-	uccaccugggucccuggacagu	ccuucucgggccugguguagacc	ccuucucgggccugguguagacccauccaauguaaguguccaccugggucccuggacagu	4_dna:primary_assembly_primary_assembly:EquCab3.0:4:1:109462549:1_REF:94579409..94579469:-
4_dna:primary_assembly_primary_assembly:EquCab3.0:4:1:109462549:1_REF_34742	3.6	41 +/- 3%	-	28	25	0	3	no	-	hsa-miR-6722-5p	-	-	aggcgcacucugaauggug	guccgagagcgcugucug	guccgagagcgcugucugcacagagggacccggcgaguccuggcucagauggugggaggcgcacucugaauggug	4_dna:primary_assembly_primary_assembly:EquCab3.0:4:1:109462549:1_REF:93816878..93816953:-
4_dna:primary_assembly_primary_assembly:EquCab3.0:4:1:109462549:1_REF_34707	5193.5	87 +/- 2%	-	10192	8577	0	1615	no	-	-	-	-	aaauuacagauugucuaagagg	ucuuaagcgagcuguaguuccu	aaauuacagauugucuaagaggaaaaaaaugacuauuauucucuuaagcgagcuguaguuccu	4_dna:primary_assembly_primary_assembly:EquCab3.0:4:1:109462549:1_REF:92567590..92567653:-
4_dna:primary_assembly_primary_assembly:EquCab3.0:4:1:109462549:1_REF_34534	3.1	41 +/- 3%	-	149	149	0	0	no	-	hsa-miR-151a-5p	-	-	ucgaggagcuuacagucuaga	cacucugugagauucuagggag	cacucugugagauucuagggaggaaacacggaaagggaagaaacaguccugcuuucgaggagcuuacagucuaga	4_dna:primary_assembly_primary_assembly:EquCab3.0:4:1:109462549:1_REF:57752729..57752804:-
4_dna:primary_assembly_primary_assembly:EquCab3.0:4:1:109462549:1_REF_34188	2.6	36 +/- 2%	-	22	22	0	0	no	-	hsa-miR-143-3p	-	-	ugagaugagcucugaaccguag	gcgcuucagagagcauuagcagg	gcgcuucagagagcauuagcaggugcugcccaagguccugagaugagcucugaaccguag	4_dna:primary_assembly_primary_assembly:EquCab3.0:4:1:109462549:1_REF:4630671..4630731:-
4_dna:primary_assembly_primary_assembly:EquCab3.0:4:1:109462549:1_REF_34168	1.3	34 +/- 2%	-	10	10	0	0	no	-	hsa-miR-4446-3p	-	-	gagggcugagcaggagug	cgucuguuguaguuuaccuuug	cgucuguuguaguuuaccuuuggcgagggcugagcaggagug	4_dna:primary_assembly_primary_assembly:EquCab3.0:4:1:109462549:1_REF:3071625..3071667:-
4_dna:primary_assembly_primary_assembly:EquCab3.0:4:1:109462549:1_REF_34150	3.2	41 +/- 3%	-	43	43	0	0	no	-	mmu-miR-145a-3p	-	-	cuuccuggauguucugagg	ggugagcaugugcccaggaagau	cuuccuggauguucugagggccaguuuauuccuaagcaccgugaaggauggugaccagcugguggugagcaugugcccaggaagau	4_dna:primary_assembly_primary_assembly:EquCab3.0:4:1:109462549:1_REF:108165479..108165565:+
4_dna:primary_assembly_primary_assembly:EquCab3.0:4:1:109462549:1_REF_34147	3.5	41 +/- 3%	-	24	24	0	0	no	-	hsa-miR-4474-3p	-	-	cuguggcucccgggcugga	cccaagcugguaacuguc	cccaagcugguaacugucggagccgagaucccaccccggccuguccgacuguggcucccgggcugga	4_dna:primary_assembly_primary_assembly:EquCab3.0:4:1:109462549:1_REF:107834474..107834541:+
4_dna:primary_assembly_primary_assembly:EquCab3.0:4:1:109462549:1_REF_34099	2.5	36 +/- 2%	-	129	50	79	0	no	-	mmu-miR-412-3p	-	-	cucaccugucugacuccgagc	gaggugcaggcaucugccugaggc	gaggugcaggcaucugccugaggccacaaacguaacaagcagcagggccacacugaagcugacagccucaccugucugacuccgagc	4_dna:primary_assembly_primary_assembly:EquCab3.0:4:1:109462549:1_REF:103529504..103529591:+
4_dna:primary_assembly_primary_assembly:EquCab3.0:4:1:109462549:1_REF_34051	2.9	36 +/- 2%	-	224	222	0	2	no	-	hsa-miR-4308	-	-	ucccuggagguucugaagcagu	agaaucaccugaagggcu	agaaucaccugaagggcuuguggaaugucccuggagguucugaagcagu	4_dna:primary_assembly_primary_assembly:EquCab3.0:4:1:109462549:1_REF:102424830..102424879:+
4_dna:primary_assembly_primary_assembly:EquCab3.0:4:1:109462549:1_REF_34004	3.6	41 +/- 3%	-	84938	84938	0	0	no	-	hsa-miR-3156-3p	-	-	cucccacugcuucacuugacuagc	ugcacgggguggggugggguagggacgcg	cucccacugcuucacuugacuagccuuuugcugcacgggguggggugggguagggacgcg	4_dna:primary_assembly_primary_assembly:EquCab3.0:4:1:109462549:1_REF:101545194..101545254:+
4_dna:primary_assembly_primary_assembly:EquCab3.0:4:1:109462549:1_REF_33835	406.5	87 +/- 2%	-	800	799	0	1	no	-	-	-	-	uaauuuugcuguuugacugucu	acagccaaaugggauaauuagg	acagccaaaugggauaauuaggucccaaaguggauuuuuuggccuaauuuugcuguuugacugucu	4_dna:primary_assembly_primary_assembly:EquCab3.0:4:1:109462549:1_REF:77917409..77917475:+
4_dna:primary_assembly_primary_assembly:EquCab3.0:4:1:109462549:1_REF_33810	3.2	41 +/- 3%	-	258	258	0	0	no	-	hsa-miR-15a-5p	-	-	uagcagcacauaauuguuuc	gaagugcaagucugcugca	uagcagcacauaauuguuucaggcauuggaagguggggccaauucccuauguggccguuugagaagugcaagucugcugca	4_dna:primary_assembly_primary_assembly:EquCab3.0:4:1:109462549:1_REF:71427602..71427683:+
4_dna:primary_assembly_primary_assembly:EquCab3.0:4:1:109462549:1_REF_33804	3	41 +/- 3%	-	12	12	0	0	no	-	hsa-miR-149-5p	-	-	ucuggcucuguggagggc	caccauagucagagc	ucuggcucuguggagggcuaguuucagugcguguuuucacagugagaugggucaccauagucagagc	4_dna:primary_assembly_primary_assembly:EquCab3.0:4:1:109462549:1_REF:68617557..68617624:+
4_dna:primary_assembly_primary_assembly:EquCab3.0:4:1:109462549:1_REF_33667	227.9	87 +/- 2%	-	449	447	0	2	no	-	-	-	-	uuuuaggccgguucugcccacu	auggcagaaaaggcucauuaaagacc	auggcagaaaaggcucauuaaagaccucaagccuaugguuuuaggccgguucugcccacu	4_dna:primary_assembly_primary_assembly:EquCab3.0:4:1:109462549:1_REF:41848755..41848815:+
4_dna:primary_assembly_primary_assembly:EquCab3.0:4:1:109462549:1_REF_33665	26.1	87 +/- 2%	-	52	50	0	2	no	-	-	-	-	ccuccccgauacccccgccccu	gcggcgggggugcgcguugggaagg	gcggcgggggugcgcguugggaagggggagccgagagacuccucccccuccccgauacccccgccccu	4_dna:primary_assembly_primary_assembly:EquCab3.0:4:1:109462549:1_REF:41752943..41753011:+
4_dna:primary_assembly_primary_assembly:EquCab3.0:4:1:109462549:1_REF_33659	13.3	87 +/- 2%	-	27	26	0	1	no	-	-	-	-	ucgccgccgggguugggaca	aacccaacccagggcgcggcca	aacccaacccagggcgcggccaaacaggugucucggggucgccgccgggguugggaca	4_dna:primary_assembly_primary_assembly:EquCab3.0:4:1:109462549:1_REF:41056818..41056876:+
4_dna:primary_assembly_primary_assembly:EquCab3.0:4:1:109462549:1_REF_33601	2.6	36 +/- 2%	-	49	47	0	2	no	-	hsa-miR-4251	-	-	ccugagaacgccugagcaa	augcucaggcuucucucugcc	augcucaggcuucucucugccccuacugcaaaauacaggccugagaacgccugagcaa	4_dna:primary_assembly_primary_assembly:EquCab3.0:4:1:109462549:1_REF:20231720..20231778:+
4_dna:primary_assembly_primary_assembly:EquCab3.0:4:1:109462549:1_REF_33520	1.9	34 +/- 2%	-	88	88	0	0	no	-	mmu-miR-12186-5p	-	-	ugggacucugagccagccugauu	gggggauggcuagagauucauu	ugggacucugagccagccugauuucuggggagggggauggcuagagauucauu	4_dna:primary_assembly_primary_assembly:EquCab3.0:4:1:109462549:1_REF:13031132..13031185:+
4_dna:primary_assembly_primary_assembly:EquCab3.0:4:1:109462549:1_REF_33519	3.7	41 +/- 3%	-	88	88	0	0	no	-	mmu-miR-12186-5p	-	-	ugggacucugagccagccugauu	gggggcugguugccaggggaaccaau	gggggcugguugccaggggaaccaauccggugauuagagggugggacucugagccagccugauu	4_dna:primary_assembly_primary_assembly:EquCab3.0:4:1:109462549:1_REF:13031091..13031155:+
4_dna:primary_assembly_primary_assembly:EquCab3.0:4:1:109462549:1_REF_33508	1224.2	87 +/- 2%	-	2403	2399	0	4	no	-	-	-	-	uacgagguacugaggcuacgac	uguauccucauugccuagaga	uacgagguacugaggcuacgacggagaauaggaguuguauccucauugccuagaga	4_dna:primary_assembly_primary_assembly:EquCab3.0:4:1:109462549:1_REF:11296057..11296113:+
31_dna:primary_assembly_primary_assembly:EquCab3.0:31:1:26001039:1_REF_31579	40.7	87 +/- 2%	-	75	65	0	10	no	-	mmu-miR-7213-5p	-	-	ucugggucaucucugccaacu	gcugccagaggucacccagcgag	ucugggucaucucugccaacuccagagcaauccagcacguuacagcugccagaggucacccagcgag	31_dna:primary_assembly_primary_assembly:EquCab3.0:31:1:26001039:1_REF:17295866..17295933:-
31_dna:primary_assembly_primary_assembly:EquCab3.0:31:1:26001039:1_REF_31534	4	65 +/- 3%	-	11	11	0	0	no	-	hsa-miR-6750-5p	-	-	cagggaacuucagacaacagg	uguugucugaaguuccauaug	cagggaacuucagacaacaggcugccuggaauuccagcccuguugucugaaguuccauaug	31_dna:primary_assembly_primary_assembly:EquCab3.0:31:1:26001039:1_REF:13398500..13398561:-
31_dna:primary_assembly_primary_assembly:EquCab3.0:31:1:26001039:1_REF_31474	3.1	41 +/- 3%	-	11	11	0	0	no	-	mmu-miR-7012-5p	-	-	gaggagagggacucagcc	cugugcauggacccaacuucug	cugugcauggacccaacuucuggcuugcugagaggcuggugacagcuguaggagggcaaagaggagagggacucagcc	31_dna:primary_assembly_primary_assembly:EquCab3.0:31:1:26001039:1_REF:8059435..8059513:-
31_dna:primary_assembly_primary_assembly:EquCab3.0:31:1:26001039:1_REF_31473	1.8	34 +/- 2%	-	11	11	0	0	no	-	mmu-miR-7012-5p	-	-	gaggagagggacucagcc	cugaccccaaccugca	gaggagagggacucagccccuugagaagaagaccagcaggaauacgagaggcagcugaccccaaccugca	31_dna:primary_assembly_primary_assembly:EquCab3.0:31:1:26001039:1_REF:8059383..8059453:-
31_dna:primary_assembly_primary_assembly:EquCab3.0:31:1:26001039:1_REF_31458	3.8	41 +/- 3%	-	27	27	0	0	no	-	mmu-miR-5110	-	-	cgaggaggaggcggaggacg	ucccccgacgcccuguacaccgcc	ucccccgacgcccuguacaccgccaagcuggucgccuacggcgaggaggaggcggaggacg	31_dna:primary_assembly_primary_assembly:EquCab3.0:31:1:26001039:1_REF:2416825..2416886:-
31_dna:primary_assembly_primary_assembly:EquCab3.0:31:1:26001039:1_REF_31437	37.3	87 +/- 2%	-	68	66	0	2	no	-	hsa-miR-4325	-	-	cugcacuuggcccaacaaccgau	agguuguggguccuugugccc	agguuguggguccuugugcccagcugagcucagggccgcugcacuuggcccaacaaccgau	31_dna:primary_assembly_primary_assembly:EquCab3.0:31:1:26001039:1_REF:23005019..23005080:+
31_dna:primary_assembly_primary_assembly:EquCab3.0:31:1:26001039:1_REF_31396	336.4	87 +/- 2%	-	654	522	0	132	no	-	hsa-miR-1262	-	-	cugggugaccucuggcagcu	uuggcagagaugacccagaac	cugggugaccucuggcagcuguaacgugcuggauugcucuggaguuggcagagaugacccagaac	31_dna:primary_assembly_primary_assembly:EquCab3.0:31:1:26001039:1_REF:17295870..17295935:+
31_dna:primary_assembly_primary_assembly:EquCab3.0:31:1:26001039:1_REF_31324	1.1	34 +/- 2%	-	10	10	0	0	no	-	hsa-miR-12117	-	-	gaaguggaggcugggggc	gcucaucuccaaauccc	gaaguggaggcugggggcacaaaaacacacgugagguuggaaccuuggauuccagcugugaaagcucaucuccaaauccc	31_dna:primary_assembly_primary_assembly:EquCab3.0:31:1:26001039:1_REF:10342729..10342809:+
31_dna:primary_assembly_primary_assembly:EquCab3.0:31:1:26001039:1_REF_31307	1	34 +/- 2%	-	43	43	0	0	no	-	mmu-miR-5110	-	-	cgaggaggaggaggaagu	uucugauuccuauugug	uucugauuccuauuguggaaggcgaggaggaggaggaagu	31_dna:primary_assembly_primary_assembly:EquCab3.0:31:1:26001039:1_REF:9979772..9979812:+
30_dna:primary_assembly_primary_assembly:EquCab3.0:30:1:31395959:1_REF_31183	4	65 +/- 3%	-	11	11	0	0	no	-	hsa-miR-4524a-5p	-	-	cuagcagcgccgugacgu	gcccgggugcggcugccg	cuagcagcgccgugacgucacgcgcccgggugcggcugccg	30_dna:primary_assembly_primary_assembly:EquCab3.0:30:1:31395959:1_REF:29150270..29150311:-
30_dna:primary_assembly_primary_assembly:EquCab3.0:30:1:31395959:1_REF_31100	3.7	41 +/- 3%	-	27	25	0	2	no	-	hsa-miR-146b-3p	-	-	ucccugugauccuaagcugcu	ugcagcuucugauucagagag	ugcagcuucugauucagagagcuuauuuuucaugagcucccugugauccuaagcugcu	30_dna:primary_assembly_primary_assembly:EquCab3.0:30:1:31395959:1_REF:12846132..12846190:-
30_dna:primary_assembly_primary_assembly:EquCab3.0:30:1:31395959:1_REF_31099	3.5	41 +/- 3%	-	27	25	0	2	no	-	hsa-miR-146b-3p	-	-	ucccugugauccuaagcugcu	gcaucaggauccccaggg	ucccugugauccuaagcugcugguuucaggaucacccugaguagcaagcaucaggauccccaggg	30_dna:primary_assembly_primary_assembly:EquCab3.0:30:1:31395959:1_REF:12846088..12846153:-
30_dna:primary_assembly_primary_assembly:EquCab3.0:30:1:31395959:1_REF_31035	19	87 +/- 2%	-	33	30	0	3	no	-	hsa-miR-3664-5p	-	-	aacucugugggucugcuugguc	ucgggcagucucgcagacgguc	aacucugugggucugcuuggucuugaaaaccggucgggcagucucgcagacgguc	30_dna:primary_assembly_primary_assembly:EquCab3.0:30:1:31395959:1_REF:8330852..8330907:-
30_dna:primary_assembly_primary_assembly:EquCab3.0:30:1:31395959:1_REF_30953	4	65 +/- 3%	-	15	15	0	0	no	-	mmu-miR-6927-3p	-	-	ccugagcucggcugcacagca	uugugcagagcagggcucugggu	ccugagcucggcugcacagcacucgugcgagucccuacaccagcauuugugcagagcagggcucugggu	30_dna:primary_assembly_primary_assembly:EquCab3.0:30:1:31395959:1_REF:498047..498116:-
30_dna:primary_assembly_primary_assembly:EquCab3.0:30:1:31395959:1_REF_30942	3.8	41 +/- 3%	-	227	227	0	0	no	-	hsa-miR-657	-	-	ugcagguuagaggaccgucacgcc	cgugcgucccuccagccugcuaa	ugcagguuagaggaccgucacgccagcugccagcuucucucugggcgugcgucccuccagccugcuaa	30_dna:primary_assembly_primary_assembly:EquCab3.0:30:1:31395959:1_REF:30730419..30730487:+
30_dna:primary_assembly_primary_assembly:EquCab3.0:30:1:31395959:1_REF_30938	4.1	65 +/- 3%	-	29	29	0	0	no	-	hsa-miR-6499-5p	-	-	ccgggcgcuguggcuuugcacugc	cgugcguccgcggcgccccuca	ccgggcgcuguggcuuugcacugcgcugugcaccacgccgugcguccgcggcgccccuca	30_dna:primary_assembly_primary_assembly:EquCab3.0:30:1:31395959:1_REF:30397122..30397182:+
30_dna:primary_assembly_primary_assembly:EquCab3.0:30:1:31395959:1_REF_30869	4.1	65 +/- 3%	-	12	10	0	2	no	-	hsa-miR-6844	-	-	gucuuuguacacuggcug	uccagugacugcuaaggagaccu	uccagugacugcuaaggagaccuucgugucuuuguacacuggcug	30_dna:primary_assembly_primary_assembly:EquCab3.0:30:1:31395959:1_REF:26781317..26781362:+
30_dna:primary_assembly_primary_assembly:EquCab3.0:30:1:31395959:1_REF_30782	14.2	87 +/- 2%	-	31	27	0	4	no	-	-	-	-	uuggccuacagaaaugacagaca	ucugucaauucauaggucauu	uuggccuacagaaaugacagacaaacuuagucauauugucugucaauucauaggucauu	30_dna:primary_assembly_primary_assembly:EquCab3.0:30:1:31395959:1_REF:10715818..10715877:+
30_dna:primary_assembly_primary_assembly:EquCab3.0:30:1:31395959:1_REF_30780	3.2	41 +/- 3%	-	27	25	0	2	no	-	hsa-miR-146b-3p	-	-	ucccugugauccuaagcugcu	gcaucaggauccccaggg	ucccugugauccuaagcugcugguuccaggaucacccugaguagcaagcaucaggauccccaggg	30_dna:primary_assembly_primary_assembly:EquCab3.0:30:1:31395959:1_REF:10626493..10626558:+
30_dna:primary_assembly_primary_assembly:EquCab3.0:30:1:31395959:1_REF_30779	3.7	41 +/- 3%	-	27	25	0	2	no	-	hsa-miR-146b-3p	-	-	ucccugugauccuaagcugcu	ugcagcuucugauucagagag	ugcagcuucugauucagagagcuuauuucucaugagcucccugugauccuaagcugcu	30_dna:primary_assembly_primary_assembly:EquCab3.0:30:1:31395959:1_REF:10626456..10626514:+
30_dna:primary_assembly_primary_assembly:EquCab3.0:30:1:31395959:1_REF_30739	3.8	41 +/- 3%	-	83	83	0	0	no	-	mmu-miR-201-5p	-	-	gacucagugagcgucuccacagg	ugggaggcgcccuugagugcc	ugggaggcgcccuugagugccuguggcccugggacucagugagcgucuccacagg	30_dna:primary_assembly_primary_assembly:EquCab3.0:30:1:31395959:1_REF:7915171..7915226:+
3_dna:primary_assembly_primary_assembly:EquCab3.0:3:1:121351753:1_REF_33375	4.2	65 +/- 3%	-	63	63	0	0	no	-	hsa-miR-6784-5p	-	-	gccggggcgcgggcgggcg	cgcgcucgggccggccg	gccggggcgcgggcgggcgcgggcggucagcggcggagcgcgcucgggccggccg	3_dna:primary_assembly_primary_assembly:EquCab3.0:3:1:121351753:1_REF:121079915..121079970:-
3_dna:primary_assembly_primary_assembly:EquCab3.0:3:1:121351753:1_REF_33287	15.1	87 +/- 2%	-	31	12	0	19	no	-	-	-	-	ugcccaggggaggaggac	ucccugccuuccaggagcuc	ugcccaggggaggaggacccugaugugaauaaacccuggucccugccuuccaggagcuc	3_dna:primary_assembly_primary_assembly:EquCab3.0:3:1:121351753:1_REF:116094468..116094527:-
3_dna:primary_assembly_primary_assembly:EquCab3.0:3:1:121351753:1_REF_33248	1.5	34 +/- 2%	-	31	31	0	0	no	-	hsa-miR-6758-5p	-	-	cagagaggucaugaggag	ccuguggccaguggggc	ccuguggccaguggggcuggaauggagugauugaggggacagugauaagagugaggucagagaggucaugaggag	3_dna:primary_assembly_primary_assembly:EquCab3.0:3:1:121351753:1_REF:107684071..107684146:-
3_dna:primary_assembly_primary_assembly:EquCab3.0:3:1:121351753:1_REF_33242	1.5	34 +/- 2%	-	19	19	0	0	no	-	hsa-miR-6758-5p	-	-	cagagaggucaugaggag	gcucauggccuccagcc	gcucauggccuccagccccaaauucagcagagaguucaguuagguccagagaggucaugaggag	3_dna:primary_assembly_primary_assembly:EquCab3.0:3:1:121351753:1_REF:105174661..105174725:-
3_dna:primary_assembly_primary_assembly:EquCab3.0:3:1:121351753:1_REF_33214	2.6	36 +/- 2%	-	60	58	0	2	no	-	mmu-miR-7022-3p	-	-	ucaagccugggaugacucugua	ucaagagauuucucaggcuauug	ucaagagauuucucaggcuauugaggacaaucuagagccguggccucaagccugggaugacucugua	3_dna:primary_assembly_primary_assembly:EquCab3.0:3:1:121351753:1_REF:91323808..91323875:-
3_dna:primary_assembly_primary_assembly:EquCab3.0:3:1:121351753:1_REF_33196	2280.6	87 +/- 2%	-	4466	3565	0	901	no	-	hsa-miR-574-3p	-	-	cacgcucaugcacacacccaca	ugagugugugugugugagugugu	ugagugugugugugugagugugugucgcuccggguccacgcucaugcacacacccaca	3_dna:primary_assembly_primary_assembly:EquCab3.0:3:1:121351753:1_REF:90484144..90484202:-
3_dna:primary_assembly_primary_assembly:EquCab3.0:3:1:121351753:1_REF_33095	11.7	87 +/- 2%	-	18	15	0	3	no	-	hsa-miR-4757-5p	-	-	aggccucuguggaucccagcc	cuuggggucagaggaaaaa	aggccucuguggaucccagccugucuuggggucagaggaaaaa	3_dna:primary_assembly_primary_assembly:EquCab3.0:3:1:121351753:1_REF:66063598..66063641:-
3_dna:primary_assembly_primary_assembly:EquCab3.0:3:1:121351753:1_REF_33050	4.3	65 +/- 3%	-	12	12	0	0	no	-	hsa-miR-330-5p	-	-	ucucugggagaguuaacucacu	ugaguuaacucucccagagaca	ugaguuaacucucccagagacaucuauaucucaacccaggacgucucugggagaguuaacucacu	3_dna:primary_assembly_primary_assembly:EquCab3.0:3:1:121351753:1_REF:61076659..61076724:-
3_dna:primary_assembly_primary_assembly:EquCab3.0:3:1:121351753:1_REF_32905	8.4	86 +/- 2%	-	18	12	5	1	no	-	-	-	-	guuauagaauccuugggc	cgggguucacugcuucagau	guuauagaauccuugggccagccgguggcagagugguucaguuggaaugcuccgcuccggcggccgggguucacugcuucagau	3_dna:primary_assembly_primary_assembly:EquCab3.0:3:1:121351753:1_REF:38039012..38039096:-
3_dna:primary_assembly_primary_assembly:EquCab3.0:3:1:121351753:1_REF_32850	49.5	87 +/- 2%	-	98	64	0	34	no	-	-	-	-	ucagagcucucgucccggucgc	acgggcaccgggcucugauc	acgggcaccgggcucugauccaguuugcgcuccgugcucagagcucucgucccggucgc	3_dna:primary_assembly_primary_assembly:EquCab3.0:3:1:121351753:1_REF:36160372..36160431:-
3_dna:primary_assembly_primary_assembly:EquCab3.0:3:1:121351753:1_REF_32846	18.5	87 +/- 2%	-	30	26	2	2	no	-	hsa-miR-6840-3p	-	-	acccaggacugguggccucaga	cagaggccacacucugcgggugc	cagaggccacacucugcgggugccacuaggaaggagagcacccaggacugguggccucaga	3_dna:primary_assembly_primary_assembly:EquCab3.0:3:1:121351753:1_REF:36012238..36012299:-
3_dna:primary_assembly_primary_assembly:EquCab3.0:3:1:121351753:1_REF_32789	2.7	36 +/- 2%	-	41	41	0	0	no	-	mmu-miR-5110	-	-	cgaggaggaggaggaagu	caaggccuggcuucucgac	cgaggaggaggaggaaguguguccaacagucagaacacaccaaggccuggcuucucgac	3_dna:primary_assembly_primary_assembly:EquCab3.0:3:1:121351753:1_REF:33082493..33082552:-
3_dna:primary_assembly_primary_assembly:EquCab3.0:3:1:121351753:1_REF_32782	1	34 +/- 2%	-	24	20	0	4	no	-	-	-	-	uggaccccaucggcucgcgccc	ccgugcgggccgaggggc	ccgugcgggccgaggggcgcaggguggaccccaucggcucgcgccc	3_dna:primary_assembly_primary_assembly:EquCab3.0:3:1:121351753:1_REF:32525805..32525851:-
3_dna:primary_assembly_primary_assembly:EquCab3.0:3:1:121351753:1_REF_32752	3.6	41 +/- 3%	-	13	13	0	0	no	-	hsa-miR-3652	-	-	aggcuggaccuagggcug	gcccacagguugccucu	gcccacagguugccucucuucucucagaggcuggaccuagggcug	3_dna:primary_assembly_primary_assembly:EquCab3.0:3:1:121351753:1_REF:30109134..30109179:-
3_dna:primary_assembly_primary_assembly:EquCab3.0:3:1:121351753:1_REF_32641	3.2	41 +/- 3%	-	91	66	24	1	no	-	hsa-miR-1298-3p	-	-	gaucugggagccguacug	augucguucuucccggagcu	gaucugggagccguacugcgugccggccggucgggguucucuggucccgccguagccaugucguucuucccggagcu	3_dna:primary_assembly_primary_assembly:EquCab3.0:3:1:121351753:1_REF:18611408..18611485:-
3_dna:primary_assembly_primary_assembly:EquCab3.0:3:1:121351753:1_REF_32586	3.9	41 +/- 3%	-	66	66	0	0	no	-	hsa-miR-5587-3p	-	-	accccgggcugaguucaacucucc	aggguuggcucaccuggggcgu	aggguuggcucaccuggggcgugcgcugcaggaggaccccgggcugaguucaacucucc	3_dna:primary_assembly_primary_assembly:EquCab3.0:3:1:121351753:1_REF:10002726..10002785:-
3_dna:primary_assembly_primary_assembly:EquCab3.0:3:1:121351753:1_REF_32553	54.6	87 +/- 2%	-	102	72	0	30	no	-	hsa-miR-6727-5p	-	-	cucggggcccgacuccagccacu	ugggcgggagcgaagucaccgagc	ugggcgggagcgaagucaccgagcucuccgcgggcagcucggggcccgacuccagccacu	3_dna:primary_assembly_primary_assembly:EquCab3.0:3:1:121351753:1_REF:3394597..3394657:-
3_dna:primary_assembly_primary_assembly:EquCab3.0:3:1:121351753:1_REF_32544	3.3	41 +/- 3%	-	20	20	0	0	no	-	mmu-miR-7222-3p	-	-	accaggacacucacaugg	guucucaguguccaggggga	guucucaguguccagggggagaggaccaggacacucacaugg	3_dna:primary_assembly_primary_assembly:EquCab3.0:3:1:121351753:1_REF:2205817..2205859:-
3_dna:primary_assembly_primary_assembly:EquCab3.0:3:1:121351753:1_REF_32542	2.2	36 +/- 2%	-	115	115	0	0	no	-	hsa-miR-378a-3p	-	-	acuggacuuggagccagaag	ucuggaccaaacaacuggugc	ucuggaccaaacaacuggugccuuuuguccucccuguugguaaagcagugggaaaguacuggacuuggagccagaag	3_dna:primary_assembly_primary_assembly:EquCab3.0:3:1:121351753:1_REF:1205072..1205149:-
3_dna:primary_assembly_primary_assembly:EquCab3.0:3:1:121351753:1_REF_32541	2.8	36 +/- 2%	-	115	115	0	0	no	-	hsa-miR-378a-3p	-	-	acuggacuuggagccagaag	ugggcauuacucgaacuu	acuggacuuggagccagaaguucagcugggcaccuugacccugcugucuguggacggucugaacuugggcauuacucgaacuu	3_dna:primary_assembly_primary_assembly:EquCab3.0:3:1:121351753:1_REF:1205009..1205092:-
3_dna:primary_assembly_primary_assembly:EquCab3.0:3:1:121351753:1_REF_32526	3.1	41 +/- 3%	-	134	134	0	0	no	-	mmu-miR-6354	-	-	ugcccuggacugucuccccagg	uggagccuucggucccaaagcagc	ugcccuggacugucuccccaggcucaaccgcuggauuugcuccuggagccuucggucccaaagcagc	3_dna:primary_assembly_primary_assembly:EquCab3.0:3:1:121351753:1_REF:121062997..121063064:+
3_dna:primary_assembly_primary_assembly:EquCab3.0:3:1:121351753:1_REF_32454	3.5	41 +/- 3%	-	20	20	0	0	no	-	hsa-miR-4693-3p	-	-	agagagugcauauggaug	aggguaucgccucagc	agagagugcauauggaugcuggguggcaaacggcugugccgugccagucagcaggguaucgccucagc	3_dna:primary_assembly_primary_assembly:EquCab3.0:3:1:121351753:1_REF:118775838..118775906:+
3_dna:primary_assembly_primary_assembly:EquCab3.0:3:1:121351753:1_REF_32448	168.8	87 +/- 2%	-	333	263	0	70	no	-	-	-	-	ggcgagcucagggaggac	cucccguggagcagaagggc	ggcgagcucagggaggacagaagccucccguggagcagaagggc	3_dna:primary_assembly_primary_assembly:EquCab3.0:3:1:121351753:1_REF:118207248..118207292:+
3_dna:primary_assembly_primary_assembly:EquCab3.0:3:1:121351753:1_REF_32443	13812.6	87 +/- 2%	-	27094	27093	0	1	no	-	-	-	-	uccuugaucuggguuggcugag	ucaacccacccgggucuagcgu	ucaacccacccgggucuagcguugcaucugcacagcauccuugaucuggguuggcugag	3_dna:primary_assembly_primary_assembly:EquCab3.0:3:1:121351753:1_REF:117724090..117724149:+
3_dna:primary_assembly_primary_assembly:EquCab3.0:3:1:121351753:1_REF_32435	3.9	41 +/- 3%	-	15	15	0	0	no	-	hsa-miR-6756-5p	-	-	ggggugggcugugguggg	caggaugucccagccggg	caggaugucccagccgggugggggugggcugugguggg	3_dna:primary_assembly_primary_assembly:EquCab3.0:3:1:121351753:1_REF:116757794..116757832:+
3_dna:primary_assembly_primary_assembly:EquCab3.0:3:1:121351753:1_REF_32427	207.3	87 +/- 2%	-	408	369	0	39	no	-	-	-	-	cucagcccguguucuccccacu	aaggguggaaucggggugcagagc	aaggguggaaucggggugcagagcugguuucugcagccucagcccguguucuccccacu	3_dna:primary_assembly_primary_assembly:EquCab3.0:3:1:121351753:1_REF:116656026..116656085:+
3_dna:primary_assembly_primary_assembly:EquCab3.0:3:1:121351753:1_REF_32371	13.6	87 +/- 2%	-	28	26	1	1	no	-	-	-	-	aucgaugggggcagggguagc	ugcuuuuuguucccauuaacca	ugcuuuuuguucccauuaaccaucugaacaaugacuagaugaucgaugggggcagggguagc	3_dna:primary_assembly_primary_assembly:EquCab3.0:3:1:121351753:1_REF:109448630..109448692:+
3_dna:primary_assembly_primary_assembly:EquCab3.0:3:1:121351753:1_REF_32281	109.8	87 +/- 2%	-	218	202	0	16	no	-	-	-	-	ucauaggggcaauuuaaacuu	guuuaaauccaccuucugaga	guuuaaauccaccuucugagauauuuaaauaaauguaucucauaggggcaauuuaaacuu	3_dna:primary_assembly_primary_assembly:EquCab3.0:3:1:121351753:1_REF:82654998..82655058:+
3_dna:primary_assembly_primary_assembly:EquCab3.0:3:1:121351753:1_REF_32243	3.2	41 +/- 3%	-	240	240	0	0	no	-	hsa-miR-3176	-	-	ucuggccuuggagucagaaggc	cuucagauccagcuaccgagc	cuucagauccagcuaccgagcaguugcuuggcauacaggacagugugcuuugcuaggaagagcucuggccuuggagucagaaggc	3_dna:primary_assembly_primary_assembly:EquCab3.0:3:1:121351753:1_REF:77568550..77568635:+
3_dna:primary_assembly_primary_assembly:EquCab3.0:3:1:121351753:1_REF_32183	3.9	41 +/- 3%	-	11	11	0	0	no	-	hsa-miR-330-5p	-	-	ucucugggagaguuaacucacu	ugaguuaacucucccagagacg	ugaguuaacucucccagagacguccuggguugagauauagaugucucugggagaguuaacucacu	3_dna:primary_assembly_primary_assembly:EquCab3.0:3:1:121351753:1_REF:61076661..61076726:+
3_dna:primary_assembly_primary_assembly:EquCab3.0:3:1:121351753:1_REF_32145	2.2	36 +/- 2%	-	44	44	0	0	no	-	hsa-miR-378a-3p	-	-	acuggacuuggaaucagaagau	cuucugucacaagggauccagugc	cuucugucacaagggauccagugcauacaguugggaacacuggacuuggaaucagaagau	3_dna:primary_assembly_primary_assembly:EquCab3.0:3:1:121351753:1_REF:56740239..56740299:+
3_dna:primary_assembly_primary_assembly:EquCab3.0:3:1:121351753:1_REF_31995	310.8	87 +/- 2%	-	605	548	0	57	no	-	hsa-miR-342-3p	-	-	gcucacacuguagucccggaac	uccagggucuaugcugugacc	uccagggucuaugcugugaccacuguaaaaggagacuugcuugugcucacacuguagucccggaac	3_dna:primary_assembly_primary_assembly:EquCab3.0:3:1:121351753:1_REF:36282035..36282101:+
3_dna:primary_assembly_primary_assembly:EquCab3.0:3:1:121351753:1_REF_31989	15.8	87 +/- 2%	-	25	3	0	22	no	-	hsa-miR-6756-5p	-	-	gggguggggcucaggaga	ucccugaucucuccaccuuccug	gggguggggcucaggagaggcaagccugccaggguccucccugaucucuccaccuuccug	3_dna:primary_assembly_primary_assembly:EquCab3.0:3:1:121351753:1_REF:36040720..36040780:+
3_dna:primary_assembly_primary_assembly:EquCab3.0:3:1:121351753:1_REF_31980	4	65 +/- 3%	-	290	278	0	12	no	-	hsa-miR-296-5p	-	-	agggcccccacacccuguggcugc	ccccuggucguggggccccugc	agggcccccacacccuguggcugcagagcucacugugccagccccuggucguggggccccugc	3_dna:primary_assembly_primary_assembly:EquCab3.0:3:1:121351753:1_REF:35682624..35682687:+
3_dna:primary_assembly_primary_assembly:EquCab3.0:3:1:121351753:1_REF_31906	4401.4	87 +/- 2%	-	8633	8550	0	83	no	-	-	-	-	cuccugccacggccgcccggac	gccggcggcgguggcgggc	cuccugccacggccgcccggaccccggcuguggagcgggccggcggcgguggcgggc	3_dna:primary_assembly_primary_assembly:EquCab3.0:3:1:121351753:1_REF:31936829..31936886:+
3_dna:primary_assembly_primary_assembly:EquCab3.0:3:1:121351753:1_REF_31881	12.4	87 +/- 2%	-	25	24	0	1	no	-	-	-	-	acgcccucccuggccgugcgc	ccaggaccuggggggcccu	ccaggaccuggggggcccucggaaacucgguaaacgacgcccucccuggccgugcgc	3_dna:primary_assembly_primary_assembly:EquCab3.0:3:1:121351753:1_REF:29809482..29809539:+
3_dna:primary_assembly_primary_assembly:EquCab3.0:3:1:121351753:1_REF_31716	2	36 +/- 2%	-	10	10	0	0	no	-	hsa-miR-6765-3p	-	-	acaccuggaggagcugau	cugcccucugugucc	acaccuggaggagcugaugugaguguaugcccaggugggcugcccucugcccucugcccucugugucc	3_dna:primary_assembly_primary_assembly:EquCab3.0:3:1:121351753:1_REF:10083540..10083608:+
3_dna:primary_assembly_primary_assembly:EquCab3.0:3:1:121351753:1_REF_31709	4	65 +/- 3%	-	32	32	0	0	no	-	hsa-miR-4490	-	-	ccugguaaccgaccucuguccccag	gggggcagcgcagggcugggg	gggggcagcgcagggcugggggcucccucccagagccgcccugguaaccgaccucuguccccag	3_dna:primary_assembly_primary_assembly:EquCab3.0:3:1:121351753:1_REF:10071777..10071841:+
3_dna:primary_assembly_primary_assembly:EquCab3.0:3:1:121351753:1_REF_31692	3.8	41 +/- 3%	-	70	58	0	12	no	-	hsa-miR-3692-3p	-	-	auuccacaugucugaugua	ggcaucagcacuguggauaug	auuccacaugucugauguacagacuccagacaccacugggcaucagcacuguggauaug	3_dna:primary_assembly_primary_assembly:EquCab3.0:3:1:121351753:1_REF:9890667..9890726:+
3_dna:primary_assembly_primary_assembly:EquCab3.0:3:1:121351753:1_REF_31650	51.6	87 +/- 2%	-	98	95	0	3	no	-	hsa-miR-26b-3p	-	-	ucuguucugugauacuuagggaa	ucuauguaaugcagagcugaaa	ucuguucugugauacuuagggaaagccucacugcucuauguaaugcagagcugaaa	3_dna:primary_assembly_primary_assembly:EquCab3.0:3:1:121351753:1_REF:3183486..3183542:+
29_dna:primary_assembly_primary_assembly:EquCab3.0:29:1:34776120:1_REF_28404	3.4	41 +/- 3%	-	21	21	0	0	no	-	hsa-miR-888-3p	-	-	cacugacaccccucugcuucugg	ggaaguaguggugccaggauu	ggaaguaguggugccaggauucaaagcccgugccaugaacacugacaccccucugcuucugg	29_dna:primary_assembly_primary_assembly:EquCab3.0:29:1:34776120:1_REF:24383845..24383907:-
29_dna:primary_assembly_primary_assembly:EquCab3.0:29:1:34776120:1_REF_28208	3.7	41 +/- 3%	-	28	28	0	0	no	-	mmu-miR-6956-3p	-	-	agaccggcgugaggggcg	ccgugucaccgcggagcca	ccgugucaccgcggagccagcgaaaggggcggcagguucagaccggcgugaggggcg	29_dna:primary_assembly_primary_assembly:EquCab3.0:29:1:34776120:1_REF:2200280..2200337:-
29_dna:primary_assembly_primary_assembly:EquCab3.0:29:1:34776120:1_REF_28207	3.6	41 +/- 3%	-	28	28	0	0	no	-	mmu-miR-6956-3p	-	-	agaccggcgugaggggcg	uccaggacuaccagguuccc	agaccggcgugaggggcgugcgugaggcggagaacuacgacgcuggggccuuccgggcguccaggacuaccagguuccc	29_dna:primary_assembly_primary_assembly:EquCab3.0:29:1:34776120:1_REF:2200219..2200298:-
29_dna:primary_assembly_primary_assembly:EquCab3.0:29:1:34776120:1_REF_28117	3.7	41 +/- 3%	-	56	55	0	1	no	-	hsa-miR-1910-3p	-	-	aaggcagagcuggacccuagga	cagggucugccugagcuucuggg	cagggucugccugagcuucugggucaggaccagaaggcagagcuggacccuagga	29_dna:primary_assembly_primary_assembly:EquCab3.0:29:1:34776120:1_REF:29547423..29547478:+
29_dna:primary_assembly_primary_assembly:EquCab3.0:29:1:34776120:1_REF_28084	3.5	41 +/- 3%	-	70	70	0	0	no	-	hsa-miR-4685-5p	-	-	uccagggcuggaaggagcu	ccucagauccuaggcc	uccagggcuggaaggagcucagcccacagaugugggucagagccucagauccuaggcc	29_dna:primary_assembly_primary_assembly:EquCab3.0:29:1:34776120:1_REF:24268629..24268687:+
29_dna:primary_assembly_primary_assembly:EquCab3.0:29:1:34776120:1_REF_28045	2	36 +/- 2%	-	10	10	0	0	no	-	hsa-miR-4781-5p	-	-	cagcggggagggcgggga	ucugcaaaaacaaccaggugag	ucugcaaaaacaaccaggugagugcgggcaggcagcggggagggcgggga	29_dna:primary_assembly_primary_assembly:EquCab3.0:29:1:34776120:1_REF:19888418..19888468:+
29_dna:primary_assembly_primary_assembly:EquCab3.0:29:1:34776120:1_REF_27993	2.4	36 +/- 2%	-	11	11	0	0	no	-	hsa-miR-1205	-	-	acugcaggugugggucug	gaccacacaaagcaggca	gaccacacaaagcaggcagguuagcucucagauacagaagugacggguuaggcagacacugcaggugugggucug	29_dna:primary_assembly_primary_assembly:EquCab3.0:29:1:34776120:1_REF:11321364..11321439:+
28_dna:primary_assembly_primary_assembly:EquCab3.0:28:1:47348498:1_REF_27922	4	65 +/- 3%	-	192	188	0	4	no	-	mmu-miR-7042-3p	-	-	ugucccuuggccucuuaccagu	gugaguagguggccauggggcagg	gugaguagguggccauggggcagggggcggcugugcaugcugacuugucccuuggccucuuaccagu	28_dna:primary_assembly_primary_assembly:EquCab3.0:28:1:47348498:1_REF:47079861..47079928:-
28_dna:primary_assembly_primary_assembly:EquCab3.0:28:1:47348498:1_REF_27833	4	65 +/- 3%	-	55	55	0	0	no	-	mmu-miR-1188-3p	-	-	cccgaggccguggaccug	cuaccagcuggcccauggggu	cccgaggccguggaccuggugcuggaggagauguggaaguucaaccagaccuaccagcuggcccauggggu	28_dna:primary_assembly_primary_assembly:EquCab3.0:28:1:47348498:1_REF:40687789..40687860:-
28_dna:primary_assembly_primary_assembly:EquCab3.0:28:1:47348498:1_REF_27783	3.6	41 +/- 3%	-	44	44	0	0	no	-	mmu-miR-6345	-	-	gagcacugguaucuugguccua	gaaccagggggccagucuccu	gagcacugguaucuugguccuaccacucacugcuuuaccguggaaccagggggccagucuccu	28_dna:primary_assembly_primary_assembly:EquCab3.0:28:1:47348498:1_REF:38917584..38917647:-
28_dna:primary_assembly_primary_assembly:EquCab3.0:28:1:47348498:1_REF_27634	2.8	36 +/- 2%	-	28	28	0	0	no	-	hsa-miR-7975	-	-	uuccuaguuuucccaggacugcc	cacaagccugguucucuuacuagggcga	cacaagccugguucucuuacuagggcgaccagucuuccuaguuuucccaggacugcc	28_dna:primary_assembly_primary_assembly:EquCab3.0:28:1:47348498:1_REF:31751235..31751292:-
28_dna:primary_assembly_primary_assembly:EquCab3.0:28:1:47348498:1_REF_27633	3.8	41 +/- 3%	-	28	28	0	0	no	-	hsa-miR-7975	-	-	uuccuaguuuucccaggacugcc	cauccugggaaaaccaggacgg	uuccuaguuuucccaggacugccugguguuuaguacugaaaacccugcauccugggaaaaccaggacgg	28_dna:primary_assembly_primary_assembly:EquCab3.0:28:1:47348498:1_REF:31751189..31751258:-
28_dna:primary_assembly_primary_assembly:EquCab3.0:28:1:47348498:1_REF_27601	1.4	34 +/- 2%	-	10	10	0	0	no	-	mmu-miR-3100-3p	-	-	uugugacaaacaggccug	ggcuuguugucucugcc	uugugacaaacaggccuguuuauguuuguggugggggccgcuguucuguuugcacggcuuguugucucugcc	28_dna:primary_assembly_primary_assembly:EquCab3.0:28:1:47348498:1_REF:28124748..28124820:-
28_dna:primary_assembly_primary_assembly:EquCab3.0:28:1:47348498:1_REF_27584	3.3	41 +/- 3%	-	19	19	0	0	no	-	mmu-miR-7686-5p	-	-	ucuuccacugcaccaggcug	uccuggaggugaagugc	ucuuccacugcaccaggcuggcuccuggaggugaagugc	28_dna:primary_assembly_primary_assembly:EquCab3.0:28:1:47348498:1_REF:23406047..23406086:-
28_dna:primary_assembly_primary_assembly:EquCab3.0:28:1:47348498:1_REF_27454	1	34 +/- 2%	-	281	281	0	0	no	-	-	-	-	cgcgccgucgggcccggg	cggggccgggggccgggcu	cgcgccgucgggcccgggccgggccggggccgggggccgggcu	28_dna:primary_assembly_primary_assembly:EquCab3.0:28:1:47348498:1_REF:46456019..46456062:+
28_dna:primary_assembly_primary_assembly:EquCab3.0:28:1:47348498:1_REF_27450	3.7	41 +/- 3%	-	281	281	0	0	no	-	hsa-miR-92b-5p	-	-	cgggacgggagccgggcg	cccauucugcccgca	cgggacgggagccgggcguggugacgggaacacucccucacgggaauagacccauucugcccgca	28_dna:primary_assembly_primary_assembly:EquCab3.0:28:1:47348498:1_REF:46279214..46279279:+
28_dna:primary_assembly_primary_assembly:EquCab3.0:28:1:47348498:1_REF_27449	3.7	41 +/- 3%	-	281	281	0	0	no	-	hsa-miR-92b-5p	-	-	cgggacgggagccgggcg	ucugguuccaucagguccugag	ucugguuccaucagguccugaguguagcgggacgggagccgggcg	28_dna:primary_assembly_primary_assembly:EquCab3.0:28:1:47348498:1_REF:46279187..46279232:+
28_dna:primary_assembly_primary_assembly:EquCab3.0:28:1:47348498:1_REF_27425	3.8	41 +/- 3%	-	8	4	0	4	no	-	-	-	-	gcacccccgcccguccgcccg	aggcgggcgaggccggggacgcc	aggcgggcgaggccggggacgccgguggccagccgcugcagcacccccgcccguccgcccg	28_dna:primary_assembly_primary_assembly:EquCab3.0:28:1:47348498:1_REF:43049691..43049752:+
28_dna:primary_assembly_primary_assembly:EquCab3.0:28:1:47348498:1_REF_27353	3.9	41 +/- 3%	-	132	132	0	0	no	-	hsa-miR-943	-	-	augacuguggcccugcccgaggu	cccuggcagggcaagcauguugugg	cccuggcagggcaagcauguuguggacacuugucaaugacuguggcccugcccgaggu	28_dna:primary_assembly_primary_assembly:EquCab3.0:28:1:47348498:1_REF:38951937..38951995:+
28_dna:primary_assembly_primary_assembly:EquCab3.0:28:1:47348498:1_REF_27330	24.1	87 +/- 2%	-	41	39	0	2	no	-	hsa-miR-214-5p	-	-	ugccugucucaacucugggugg	accaagggcugaggagaggcu	ugccugucucaacucuggguggguggcagugccagugcaccaccaagggcugaggagaggcu	28_dna:primary_assembly_primary_assembly:EquCab3.0:28:1:47348498:1_REF:38646186..38646248:+
28_dna:primary_assembly_primary_assembly:EquCab3.0:28:1:47348498:1_REF_27254	2.3	36 +/- 2%	-	9	9	0	0	no	-	hsa-miR-3116	-	-	cgccuggagacgaagccugcuc	gcagucuccagccacaggugag	cgccuggagacgaagccugcucucuaggagcugcacagccagcuacguccagcagucuccagccacaggugag	28_dna:primary_assembly_primary_assembly:EquCab3.0:28:1:47348498:1_REF:36867969..36868042:+
28_dna:primary_assembly_primary_assembly:EquCab3.0:28:1:47348498:1_REF_27229	39.4	87 +/- 2%	-	78	47	0	31	no	-	-	-	-	cuguccccgcaacccagccu	cuggggcugcggggaccugucc	cuggggcugcggggaccuguccugucucagcuuggcuguccccgcaacccagccu	28_dna:primary_assembly_primary_assembly:EquCab3.0:28:1:47348498:1_REF:35972696..35972751:+
28_dna:primary_assembly_primary_assembly:EquCab3.0:28:1:47348498:1_REF_27221	103.1	87 +/- 2%	-	196	194	0	2	no	-	hsa-miR-3663-3p	-	-	ugagcacccccugccacuucagg	ggggguggaggugggggc	ggggguggaggugggggcuugggagcuacgccugagcacccccugccacuucagg	28_dna:primary_assembly_primary_assembly:EquCab3.0:28:1:47348498:1_REF:35937323..35937378:+
28_dna:primary_assembly_primary_assembly:EquCab3.0:28:1:47348498:1_REF_27163	3.2	41 +/- 3%	-	20	20	0	0	no	-	hsa-miR-6132	-	-	cgcagggcgagggcagagga	cacucugucgaccgugugcu	cacucugucgaccgugugcuguaccacaggcacaggaaggaggucagacgcagggcgagggcagagga	28_dna:primary_assembly_primary_assembly:EquCab3.0:28:1:47348498:1_REF:31466953..31467021:+
28_dna:primary_assembly_primary_assembly:EquCab3.0:28:1:47348498:1_REF_27082	31.5	87 +/- 2%	-	64	53	0	11	no	-	-	-	-	gaguuguuucuucugcccu	uggcuagcaggcaggacu	gaguuguuucuucugcccucucacuggcuagcaggcaggacu	28_dna:primary_assembly_primary_assembly:EquCab3.0:28:1:47348498:1_REF:22187082..22187124:+
28_dna:primary_assembly_primary_assembly:EquCab3.0:28:1:47348498:1_REF_27076	3.4	41 +/- 3%	-	14	14	0	0	no	-	hsa-miR-6789-3p	-	-	gggcgcccgccggaccug	ccugcggccgcgcgccccc	gggcgcccgccggaccugugcgcccgccugcggccgcgcgccccc	28_dna:primary_assembly_primary_assembly:EquCab3.0:28:1:47348498:1_REF:21623433..21623478:+
28_dna:primary_assembly_primary_assembly:EquCab3.0:28:1:47348498:1_REF_27075	3.6	41 +/- 3%	-	14	14	0	0	no	-	hsa-miR-6789-3p	-	-	gggcgcccgccggaccug	cccccugcgcccugcgccgcg	cccccugcgcccugcgccgcgggaagacgccgccaggugccucccucccggggcgcccgccggaccug	28_dna:primary_assembly_primary_assembly:EquCab3.0:28:1:47348498:1_REF:21623383..21623451:+
27_dna:primary_assembly_primary_assembly:EquCab3.0:27:1:40254690:1_REF_26944	23.4	87 +/- 2%	-	40	34	0	6	no	-	hsa-miR-361-3p	-	-	ucccccaguccagugaccguc	accgucccugugcugugggguc	accgucccugugcuguggggucgcgaguggggcgucccccaguccagugaccguc	27_dna:primary_assembly_primary_assembly:EquCab3.0:27:1:40254690:1_REF:34573349..34573404:-
27_dna:primary_assembly_primary_assembly:EquCab3.0:27:1:40254690:1_REF_26914	13.5	87 +/- 2%	-	39	33	5	1	no	-	hsa-miR-4768-3p	-	-	ccaggagaucacagaaug	cuucagacucuaagacaga	cuucagacucuaagacagaaaugacugcaaaacucauagaaaaacacagccaccccuucccaggagaucacagaaug	27_dna:primary_assembly_primary_assembly:EquCab3.0:27:1:40254690:1_REF:25735198..25735275:-
27_dna:primary_assembly_primary_assembly:EquCab3.0:27:1:40254690:1_REF_26858	778.5	87 +/- 2%	-	1533	1532	0	1	no	-	-	-	-	gagcgugaugauugggug	cuuauugugauccuuuug	cuuauugugauccuuuuguaguucaugagcgugaugauugggug	27_dna:primary_assembly_primary_assembly:EquCab3.0:27:1:40254690:1_REF:11387175..11387219:-
27_dna:primary_assembly_primary_assembly:EquCab3.0:27:1:40254690:1_REF_26853	2.8	36 +/- 2%	-	36	36	0	0	no	-	hsa-miR-1237-3p	-	-	accuucugaauucugcagg	ugcagaagccggauggggcuuu	accuucugaauucugcaggcagcucuauggcgucgcauaugcagaagccggauggggcuuu	27_dna:primary_assembly_primary_assembly:EquCab3.0:27:1:40254690:1_REF:11364673..11364734:-
27_dna:primary_assembly_primary_assembly:EquCab3.0:27:1:40254690:1_REF_26742	4.1	65 +/- 3%	-	35	35	0	0	no	-	mmu-miR-5627-3p	-	-	acagggcugugggagggccua	ggcggcguccccagccccgcgu	acagggcugugggagggccuagccguggcguccgcgugcaggcggcguccccagccccgcgu	27_dna:primary_assembly_primary_assembly:EquCab3.0:27:1:40254690:1_REF:39877857..39877919:+
27_dna:primary_assembly_primary_assembly:EquCab3.0:27:1:40254690:1_REF_26674	31.2	87 +/- 2%	-	55	45	0	10	no	-	hsa-miR-10401-3p	-	-	uccucgccucgguucggcauccg	agcccaggccgcggcgggaacuc	uccucgccucgguucggcauccguuuccccucuccggagcccaggccgcggcgggaacuc	27_dna:primary_assembly_primary_assembly:EquCab3.0:27:1:40254690:1_REF:25001126..25001186:+
27_dna:primary_assembly_primary_assembly:EquCab3.0:27:1:40254690:1_REF_26664	2.6	36 +/- 2%	-	185	185	0	0	no	-	hsa-miR-423-5p	-	-	ugaggggcagagagagaggcu	cacuaauuuccucaauucagc	ugaggggcagagagagaggcugaauaacuaauaacuaauucuagaaucagcacuaauuuccucaauucagc	27_dna:primary_assembly_primary_assembly:EquCab3.0:27:1:40254690:1_REF:23275493..23275564:+
26_dna:primary_assembly_primary_assembly:EquCab3.0:26:1:43147642:1_REF_26508	3.5	41 +/- 3%	-	1353	1349	4	0	no	-	mmu-miR-6934-3p	-	-	accucugcacccauguggccuga	aggagauauggggucgguggggguca	aggagauauggggucggugggggucaggcuccuuggaugcucagaucuggccagucgagaugcagagaccucugcacccauguggccuga	26_dna:primary_assembly_primary_assembly:EquCab3.0:26:1:43147642:1_REF:41284893..41284983:-
26_dna:primary_assembly_primary_assembly:EquCab3.0:26:1:43147642:1_REF_26497	2.6	36 +/- 2%	-	10	10	0	0	no	-	hsa-miR-4790-3p	-	-	cgaaugguggccucugacu	uccucggagcccagcaggc	cgaaugguggccucugacucaaaugccgggguccucggagcccagcaggc	26_dna:primary_assembly_primary_assembly:EquCab3.0:26:1:43147642:1_REF:40738709..40738759:-
26_dna:primary_assembly_primary_assembly:EquCab3.0:26:1:43147642:1_REF_26290	20.9	87 +/- 2%	-	35	34	0	1	no	-	mmu-miR-207	-	-	ucuucuccggaugccuucugcc	aaggcugcgcccggggaugag	ucuucuccggaugccuucugccccaggaagggaaggcugcgcccggggaugag	26_dna:primary_assembly_primary_assembly:EquCab3.0:26:1:43147642:1_REF:41497760..41497813:+
26_dna:primary_assembly_primary_assembly:EquCab3.0:26:1:43147642:1_REF_26288	8.3	86 +/- 2%	-	18	17	0	1	no	-	-	-	-	uuccuggaccucucaugggacu	ccacugaggccauccaggaguga	uuccuggaccucucaugggacucgaagcccgcagcaguguccacugaggccauccaggaguga	26_dna:primary_assembly_primary_assembly:EquCab3.0:26:1:43147642:1_REF:41400798..41400861:+
26_dna:primary_assembly_primary_assembly:EquCab3.0:26:1:43147642:1_REF_26286	32	87 +/- 2%	-	58	42	0	16	no	-	mmu-miR-3057-3p	-	-	ccccacaguccucugcuccccu	gaggggcugaggcugugcacac	ccccacaguccucugcuccccuccacccagcacaugugcagagagaggggcugaggcugugcacac	26_dna:primary_assembly_primary_assembly:EquCab3.0:26:1:43147642:1_REF:41370600..41370666:+
26_dna:primary_assembly_primary_assembly:EquCab3.0:26:1:43147642:1_REF_26284	32	87 +/- 2%	-	58	42	0	16	no	-	mmu-miR-3057-3p	-	-	ccccacaguccucugcuccccu	gaggggcugaggcugugcacac	ccccacaguccucugcuccccuccacccagcacaugugcagagagaggggcugaggcugugcacac	26_dna:primary_assembly_primary_assembly:EquCab3.0:26:1:43147642:1_REF:41308381..41308447:+
26_dna:primary_assembly_primary_assembly:EquCab3.0:26:1:43147642:1_REF_26281	258.2	87 +/- 2%	-	500	490	0	10	no	-	mmu-miR-6912-5p	-	-	cacagggacuucuccgcugcug	agcugccggagggacccugcucg	agcugccggagggacccugcucgucuccgggggucgcacagggacuucuccgcugcug	26_dna:primary_assembly_primary_assembly:EquCab3.0:26:1:43147642:1_REF:41305162..41305220:+
26_dna:primary_assembly_primary_assembly:EquCab3.0:26:1:43147642:1_REF_26270	3.4	41 +/- 3%	-	37	37	0	0	no	-	mmu-miR-7026-5p	-	-	cucugagacuccucuccucugggcc	ccuuuggagccgggucucagcaaa	cucugagacuccucuccucugggccccuguccugucuucggccuuuggagccgggucucagcaaa	26_dna:primary_assembly_primary_assembly:EquCab3.0:26:1:43147642:1_REF:40858488..40858553:+
26_dna:primary_assembly_primary_assembly:EquCab3.0:26:1:43147642:1_REF_26269	3.7	41 +/- 3%	-	37	37	0	0	no	-	mmu-miR-7026-5p	-	-	cucugagacuccucuccucugggcc	cucucagaccugucagagggga	cucucagaccugucagaggggagggaaccagacuucaggcagccuccucugagacuccucuccucugggcc	26_dna:primary_assembly_primary_assembly:EquCab3.0:26:1:43147642:1_REF:40858442..40858513:+
26_dna:primary_assembly_primary_assembly:EquCab3.0:26:1:43147642:1_REF_26252	16.2	87 +/- 2%	-	29	28	0	1	no	-	mmu-miR-7033-5p	-	-	acuccaggacuagacauuuga	uaaugucggcccuggugga	acuccaggacuagacauuugacauuucugcaaaucucuaaugucggcccuggugga	26_dna:primary_assembly_primary_assembly:EquCab3.0:26:1:43147642:1_REF:40395757..40395813:+
26_dna:primary_assembly_primary_assembly:EquCab3.0:26:1:43147642:1_REF_26211	76.4	87 +/- 2%	-	153	152	0	1	no	-	-	-	-	uugcauucugcucuccuacag	ucccggagaauggaaggcag	ucccggagaauggaaggcagggucuaaauacuccuugcauucugcucuccuacag	26_dna:primary_assembly_primary_assembly:EquCab3.0:26:1:43147642:1_REF:39202345..39202400:+
26_dna:primary_assembly_primary_assembly:EquCab3.0:26:1:43147642:1_REF_26147	34.6	87 +/- 2%	-	74	72	1	1	no	-	-	-	-	ucacuuuaguuuuucuguag	aacagaaaacugaagagugcaug	aacagaaaacugaagagugcaugcuuugccauugguagauugucacuuuaguuuuucuguag	26_dna:primary_assembly_primary_assembly:EquCab3.0:26:1:43147642:1_REF:31896307..31896369:+
26_dna:primary_assembly_primary_assembly:EquCab3.0:26:1:43147642:1_REF_26123	142	87 +/- 2%	-	281	269	0	12	no	-	-	-	-	uuagccucuagcaccauggacu	accauggacucccagaugcuagc	accauggacucccagaugcuagcguccaacaccauggacucccagauguuagccucuagcaccauggacu	26_dna:primary_assembly_primary_assembly:EquCab3.0:26:1:43147642:1_REF:31444161..31444231:+
26_dna:primary_assembly_primary_assembly:EquCab3.0:26:1:43147642:1_REF_26083	259.3	87 +/- 2%	-	511	505	0	6	no	-	-	-	-	uuaguuccaucucugccaccc	agugguagucuuggaaccaa	agugguagucuuggaaccaaaagaucugcauuuuaguuccaucucugccaccc	26_dna:primary_assembly_primary_assembly:EquCab3.0:26:1:43147642:1_REF:26888854..26888907:+
26_dna:primary_assembly_primary_assembly:EquCab3.0:26:1:43147642:1_REF_26059	3.1	41 +/- 3%	-	1189	1189	0	0	no	-	mmu-miR-7012-3p	-	-	ugaccuguaggaccaauuccu	ggcuuggcccucagggcaga	ggcuuggcccucagggcagagucuuaguccacucugaccuguaggaccaauuccu	26_dna:primary_assembly_primary_assembly:EquCab3.0:26:1:43147642:1_REF:17071587..17071642:+
25_dna:primary_assembly_primary_assembly:EquCab3.0:25:1:40282968:1_REF_25942	1.6	34 +/- 2%	-	16	16	0	0	no	-	hsa-miR-185-5p	-	-	aggagagacucagacagg	gguggugagucagaccuca	gguggugagucagaccucacuggggagggagggggccgggagacgaggaggagagacucagacagg	25_dna:primary_assembly_primary_assembly:EquCab3.0:25:1:40282968:1_REF:37095154..37095220:-
25_dna:primary_assembly_primary_assembly:EquCab3.0:25:1:40282968:1_REF_25927	2.9	36 +/- 2%	-	12	12	0	0	no	-	hsa-miR-6802-5p	-	-	cuaggugggcaaggagcu	aucaagcuugccuuucu	cuaggugggcaaggagcugccccagguggaggugaaggcccugaggucagaucaagcuugccuuucu	25_dna:primary_assembly_primary_assembly:EquCab3.0:25:1:40282968:1_REF:36487268..36487335:-
25_dna:primary_assembly_primary_assembly:EquCab3.0:25:1:40282968:1_REF_25790	3.7	41 +/- 3%	-	86	85	0	1	no	-	hsa-miR-6819-3p	-	-	uagccucuuccaccccaggac	ggggacuuggagguggcu	ggggacuuggagguggcuuccggcacagcggccucgguagccucuuccaccccaggac	25_dna:primary_assembly_primary_assembly:EquCab3.0:25:1:40282968:1_REF:31884995..31885053:-
25_dna:primary_assembly_primary_assembly:EquCab3.0:25:1:40282968:1_REF_25762	1.4	34 +/- 2%	-	12	12	0	0	no	-	hsa-miR-7978	-	-	ccugguguggcgggggccu	gcugacugccucccgaauc	gcugacugccucccgaaucucaugccugguguggcgggggccu	25_dna:primary_assembly_primary_assembly:EquCab3.0:25:1:40282968:1_REF:31099649..31099692:-
25_dna:primary_assembly_primary_assembly:EquCab3.0:25:1:40282968:1_REF_25602	46.1	87 +/- 2%	-	91	68	0	23	no	-	-	-	-	uaggcccaggaaucugcauuuu	gugcagauugcugggcccag	gugcagauugcugggcccaggccuggugucucugggacuaggcccaggaaucugcauuuu	25_dna:primary_assembly_primary_assembly:EquCab3.0:25:1:40282968:1_REF:11249143..11249203:-
25_dna:primary_assembly_primary_assembly:EquCab3.0:25:1:40282968:1_REF_25578	2.6	36 +/- 2%	-	108	108	0	0	no	-	hsa-miR-378a-5p	-	-	uuccugacucugaccagc	uggugaaugaaugaaag	uggugaaugaaugaaaggaucuuauagcccccuuuccugacucugaccagc	25_dna:primary_assembly_primary_assembly:EquCab3.0:25:1:40282968:1_REF:4029269..4029320:-
25_dna:primary_assembly_primary_assembly:EquCab3.0:25:1:40282968:1_REF_25577	3.3	41 +/- 3%	-	108	108	0	0	no	-	hsa-miR-378a-5p	-	-	uuccugacucugaccagc	ugguucugaggag	uuccugacucugaccagcucggucuguggagauggacgcuaguaacaggaggcacaaguugguucugaggag	25_dna:primary_assembly_primary_assembly:EquCab3.0:25:1:40282968:1_REF:4029215..4029287:-
25_dna:primary_assembly_primary_assembly:EquCab3.0:25:1:40282968:1_REF_25562	2.7	36 +/- 2%	-	1450	1450	0	0	no	-	hsa-miR-28-5p	-	-	gaggagcucacagucuagu	auggcaguuccuaugcua	auggcaguuccuaugcuaggaaguggggcuacaaagacaaguaaaaagugguuccuacccuagaggagcucacagucuagu	25_dna:primary_assembly_primary_assembly:EquCab3.0:25:1:40282968:1_REF:2241810..2241891:-
25_dna:primary_assembly_primary_assembly:EquCab3.0:25:1:40282968:1_REF_25493	3.7	41 +/- 3%	-	43	43	0	0	no	-	hsa-miR-4329	-	-	ucugagaccuggucccuugacc	ggaggggugcagagcugcugggagc	ggaggggugcagagcugcugggagccuggaggcugggugagggcacaggcucugagaccuggucccuugacc	25_dna:primary_assembly_primary_assembly:EquCab3.0:25:1:40282968:1_REF:39171181..39171253:+
25_dna:primary_assembly_primary_assembly:EquCab3.0:25:1:40282968:1_REF_25483	17.2	87 +/- 2%	-	35	27	0	8	no	-	-	-	-	ugugccgaggcuggugagguga	caccccaccagauuggcacagc	caccccaccagauuggcacagcagacaguggcacugugccgaggcuggugagguga	25_dna:primary_assembly_primary_assembly:EquCab3.0:25:1:40282968:1_REF:38671891..38671947:+
25_dna:primary_assembly_primary_assembly:EquCab3.0:25:1:40282968:1_REF_25474	3.8	41 +/- 3%	-	18	18	0	0	no	-	hsa-miR-4707-3p	-	-	ugcccgcccugcucuuucug	ggaagaccgggacgggcagu	ugcccgcccugcucuuucugcgcuugccugcucccucugacuugguugugggaagaccgggacgggcagu	25_dna:primary_assembly_primary_assembly:EquCab3.0:25:1:40282968:1_REF:38190107..38190177:+
25_dna:primary_assembly_primary_assembly:EquCab3.0:25:1:40282968:1_REF_25457	3.9	41 +/- 3%	-	331	295	0	36	no	-	mmu-miR-126b-3p	-	-	cgcguaccaaaaguaauaaug	cauuauuacucacgguacgagu	cauuauuacucacgguacgaguuugaagugucacagcgcguaccaaaaguaauaaug	25_dna:primary_assembly_primary_assembly:EquCab3.0:25:1:40282968:1_REF:37944590..37944647:+
25_dna:primary_assembly_primary_assembly:EquCab3.0:25:1:40282968:1_REF_25456	3.8	41 +/- 3%	-	113	113	0	0	no	-	hsa-miR-620	-	-	auggagauccugcccccgcgcug	aagcgggagcugcucuuccugg	auggagauccugcccccgcgcugcauucagaucgccaagcgggagcugcucuuccugg	25_dna:primary_assembly_primary_assembly:EquCab3.0:25:1:40282968:1_REF:37938191..37938249:+
25_dna:primary_assembly_primary_assembly:EquCab3.0:25:1:40282968:1_REF_25400	3.5	41 +/- 3%	-	48	47	0	1	no	-	hsa-miR-670-5p	-	-	uucccugagcacacuggacgug	uccguccaucugcccagggcu	uucccugagcacacuggacgugccaggcaccaucgguccguccaucugcccagggcu	25_dna:primary_assembly_primary_assembly:EquCab3.0:25:1:40282968:1_REF:34493523..34493580:+
25_dna:primary_assembly_primary_assembly:EquCab3.0:25:1:40282968:1_REF_25371	280.7	87 +/- 2%	-	555	551	0	4	no	-	-	-	-	ucaccgucgauggcugaccgcau	augggcagccuuuuuguacgguu	augggcagccuuuuuguacgguugugcaccgcugaaugacaucaccgucgauggcugaccgcau	25_dna:primary_assembly_primary_assembly:EquCab3.0:25:1:40282968:1_REF:33318083..33318147:+
25_dna:primary_assembly_primary_assembly:EquCab3.0:25:1:40282968:1_REF_25359	3.3	41 +/- 3%	-	30	30	0	0	no	-	hsa-miR-7113-3p	-	-	ccucccugucugcucugcagu	ugagaguuggcagggugagc	ugagaguuggcagggugagcaugauaauguccccucccugucugcucugcagu	25_dna:primary_assembly_primary_assembly:EquCab3.0:25:1:40282968:1_REF:32717765..32717818:+
25_dna:primary_assembly_primary_assembly:EquCab3.0:25:1:40282968:1_REF_25332	34.9	87 +/- 2%	-	62	57	0	5	no	-	hsa-miR-6865-3p	-	-	ccacccucugcucccacaccaga	uggcuggggggcagagggcgaca	ccacccucugcucccacaccagaggcucacaaacccuguggcuggggggcagagggcgaca	25_dna:primary_assembly_primary_assembly:EquCab3.0:25:1:40282968:1_REF:31532233..31532294:+
25_dna:primary_assembly_primary_assembly:EquCab3.0:25:1:40282968:1_REF_25314	3.1	41 +/- 3%	-	13	13	0	0	no	-	mmu-miR-3083b-5p	-	-	caggcugggcucugaccu	gucagggaggccaacu	caggcugggcucugaccucuuggcucccagucuggucagggaggccaacu	25_dna:primary_assembly_primary_assembly:EquCab3.0:25:1:40282968:1_REF:30283512..30283562:+
25_dna:primary_assembly_primary_assembly:EquCab3.0:25:1:40282968:1_REF_25196	1	34 +/- 2%	-	9	9	0	0	no	-	hsa-miR-4682	-	-	acugaguuguccuacaug	gcugggaggacuggggaa	acugaguuguccuacaugucaggucuagccaucccugcugggaggacuggggaa	25_dna:primary_assembly_primary_assembly:EquCab3.0:25:1:40282968:1_REF:15785157..15785211:+
24_dna:primary_assembly_primary_assembly:EquCab3.0:24:1:48288683:1_REF_25034	1875.1	87 +/- 2%	-	3679	3653	4	22	no	-	-	-	-	ugcugaccccuguccccacagg	gugagggcagggcagacgagcacagggaa	gugagggcagggcagacgagcacagggaaguuccuacggggccacccagggagugaccaucugugcugaccccuguccccacagg	24_dna:primary_assembly_primary_assembly:EquCab3.0:24:1:48288683:1_REF:47384006..47384091:-
24_dna:primary_assembly_primary_assembly:EquCab3.0:24:1:48288683:1_REF_24963	214.2	87 +/- 2%	-	413	406	0	7	no	-	mmu-miR-7085-3p	-	-	gagcuggcucggcuguggcuggc	agccaggcucggggccagcgccc	gagcuggcucggcuguggcuggcauccccuccgcccgggcacacccagccaggcucggggccagcgccc	24_dna:primary_assembly_primary_assembly:EquCab3.0:24:1:48288683:1_REF:46562613..46562682:-
24_dna:primary_assembly_primary_assembly:EquCab3.0:24:1:48288683:1_REF_24948	3.8	41 +/- 3%	-	39	39	0	0	no	-	hsa-miR-203b-3p	-	-	uugaacuguuaagaaccacu	ugguccuaaacauuucacaa	ugguccuaaacauuucacaauugcgcuacagaacuguugaacuguuaagaaccacu	24_dna:primary_assembly_primary_assembly:EquCab3.0:24:1:48288683:1_REF:45947386..45947442:-
24_dna:primary_assembly_primary_assembly:EquCab3.0:24:1:48288683:1_REF_24935	4.3	65 +/- 3%	-	171	171	0	0	no	-	hsa-miR-6869-3p	-	-	cgccgcgcgccgcccgcccgcc	cgccgcgggcgggcgggggcggc	cgccgcgggcgggcgggggcggccuccggugcccucgcgcccuccccggccgccgcgcgccgcccgcccgcc	24_dna:primary_assembly_primary_assembly:EquCab3.0:24:1:48288683:1_REF:44818140..44818212:-
24_dna:primary_assembly_primary_assembly:EquCab3.0:24:1:48288683:1_REF_24834	2.7	36 +/- 2%	-	16	16	0	0	no	-	hsa-miR-764	-	-	ccaggugcugagaauaaugcugagc	uuugaggaucgaaugaggccuuggac	uuugaggaucgaaugaggccuuggacgccaggugcugagaauaaugcugagc	24_dna:primary_assembly_primary_assembly:EquCab3.0:24:1:48288683:1_REF:41745438..41745490:-
24_dna:primary_assembly_primary_assembly:EquCab3.0:24:1:48288683:1_REF_24768	4.1	65 +/- 3%	-	44	38	0	6	no	-	mmu-miR-5621-3p	-	-	ugggcccuggaacucugcauucu	cgaaaugcagauuccuggggcc	cgaaaugcagauuccuggggcccaccuagacccugggggugggcccuggaacucugcauucu	24_dna:primary_assembly_primary_assembly:EquCab3.0:24:1:48288683:1_REF:34637478..34637540:-
24_dna:primary_assembly_primary_assembly:EquCab3.0:24:1:48288683:1_REF_24756	67.9	87 +/- 2%	-	135	132	0	3	no	-	-	-	-	cccgcccggcccggccgcc	gccgccgccgccuccccgg	gccgccgccgccuccccggauccgcccgcccggcccggccgcc	24_dna:primary_assembly_primary_assembly:EquCab3.0:24:1:48288683:1_REF:32266561..32266604:-
24_dna:primary_assembly_primary_assembly:EquCab3.0:24:1:48288683:1_REF_24680	2.5	36 +/- 2%	-	79	79	0	0	no	-	mmu-miR-3474	-	-	cccugggagcuggaggag	ugguaagcuccauggggguc	ugguaagcuccaugggggucccaccuaaggggcacacaaggggaaggcccugggagcuggaggag	24_dna:primary_assembly_primary_assembly:EquCab3.0:24:1:48288683:1_REF:20779552..20779617:-
24_dna:primary_assembly_primary_assembly:EquCab3.0:24:1:48288683:1_REF_24642	3.8	41 +/- 3%	-	949	949	0	0	no	-	mmu-miR-5133	-	-	ucuggagcugguacuagagcu	agcugauacuagcucuggacu	agcugauacuagcucuggacuugccaguggcucuaugauugacucugguucuggagcugguacuagagcu	24_dna:primary_assembly_primary_assembly:EquCab3.0:24:1:48288683:1_REF:19802678..19802748:-
24_dna:primary_assembly_primary_assembly:EquCab3.0:24:1:48288683:1_REF_24641	3.8	41 +/- 3%	-	950	949	1	0	no	-	mmu-miR-5133	-	-	ucuggagcugguacuagagcu	agcugguucuagcucuugccc	ucuggagcugguacuagagcuaguacugguacuggcucuagcucuggagcuggcucuaguccuagagcugguucuagcucuugccc	24_dna:primary_assembly_primary_assembly:EquCab3.0:24:1:48288683:1_REF:19802613..19802699:-
24_dna:primary_assembly_primary_assembly:EquCab3.0:24:1:48288683:1_REF_24607	3.9	41 +/- 3%	-	12	12	0	0	no	-	hsa-miR-4533	-	-	aggaaggagggcugggga	ccucagcccuccagccuuc	aggaaggagggcuggggagaugcugagucucccucagcccuccagccuuc	24_dna:primary_assembly_primary_assembly:EquCab3.0:24:1:48288683:1_REF:15339438..15339488:-
24_dna:primary_assembly_primary_assembly:EquCab3.0:24:1:48288683:1_REF_24604	3.2	41 +/- 3%	-	25	25	0	0	no	-	hsa-miR-4749-3p	-	-	ugccccuccgaccccagcuca	agcugcgagcggagaugggcugg	agcugcgagcggagaugggcuggcgucugcgaccugccccuccgaccccagcuca	24_dna:primary_assembly_primary_assembly:EquCab3.0:24:1:48288683:1_REF:14988492..14988547:-
24_dna:primary_assembly_primary_assembly:EquCab3.0:24:1:48288683:1_REF_24558	3.8	41 +/- 3%	-	31	31	0	0	no	-	hsa-miR-5001-3p	-	-	uucugccuguccuuugucccuag	ggggagaugggagggaaaggcagcacu	ggggagaugggagggaaaggcagcacucacuggcaguucugccuguccuuugucccuag	24_dna:primary_assembly_primary_assembly:EquCab3.0:24:1:48288683:1_REF:11545514..11545573:-
24_dna:primary_assembly_primary_assembly:EquCab3.0:24:1:48288683:1_REF_24447	2.4	36 +/- 2%	-	46	46	0	0	no	-	hsa-miR-4474-5p	-	-	cuagucucuugggcuccc	gagaaggaaacuagga	gagaaggaaacuaggagagguccuagucucuugggcuccc	24_dna:primary_assembly_primary_assembly:EquCab3.0:24:1:48288683:1_REF:48257613..48257653:+
24_dna:primary_assembly_primary_assembly:EquCab3.0:24:1:48288683:1_REF_24411	3.6	41 +/- 3%	-	69	69	0	0	no	-	hsa-miR-4723-5p	-	-	agggggagagacaaacug	guuuucuccccacucg	guuuucuccccacucgguggucccugcugaccaagcucgcaggcugagggggagagacaaacug	24_dna:primary_assembly_primary_assembly:EquCab3.0:24:1:48288683:1_REF:46961553..46961617:+
24_dna:primary_assembly_primary_assembly:EquCab3.0:24:1:48288683:1_REF_24393	50537.2	87 +/- 2%	-	99127	99078	18	31	no	-	-	-	-	ugaaauguuuaggaccacuaga	agugguucuuaacaguucaaca	agugguucuuaacaguucaacaguucuguagcgcaauugugaaauguuuaggaccacuaga	24_dna:primary_assembly_primary_assembly:EquCab3.0:24:1:48288683:1_REF:45947386..45947447:+
24_dna:primary_assembly_primary_assembly:EquCab3.0:24:1:48288683:1_REF_24156	1	34 +/- 2%	-	11	10	1	0	no	-	hsa-miR-185-3p	-	-	aggggcuggacuggaggg	ugccaguuccaugcucacccuaa	aggggcuggacuggagggggcaggcagaagucagagaugaggacacagcaguucugccaguuccaugcucacccuaa	24_dna:primary_assembly_primary_assembly:EquCab3.0:24:1:48288683:1_REF:22666708..22666785:+
24_dna:primary_assembly_primary_assembly:EquCab3.0:24:1:48288683:1_REF_24155	2.3	36 +/- 2%	-	10	10	0	0	no	-	hsa-miR-185-3p	-	-	aggggcuggacuggaggg	cugcuuccaccucaug	cugcuuccaccucaugccugagagugacccgcucuaagaaguaggggcuggacuggaggg	24_dna:primary_assembly_primary_assembly:EquCab3.0:24:1:48288683:1_REF:22666666..22666726:+
24_dna:primary_assembly_primary_assembly:EquCab3.0:24:1:48288683:1_REF_24130	1.9	34 +/- 2%	-	25	25	0	0	no	-	mmu-miR-7664-3p	-	-	acucuuagaaucugaggcu	gaagggcuucugggagucg	acucuuagaaucugaggcuugccugaguuaggcuauuuuccaguuucugccuuggugugacguguggcagaagggcuucugggagucg	24_dna:primary_assembly_primary_assembly:EquCab3.0:24:1:48288683:1_REF:21090285..21090373:+
24_dna:primary_assembly_primary_assembly:EquCab3.0:24:1:48288683:1_REF_24047	48.2	87 +/- 2%	-	97	94	0	3	no	-	-	-	-	ucuccucugaaaaauccuccuac	uggaggguuucucuucugggag	uggaggguuucucuucugggaggacaaagucgucuucuccucugaaaaauccuccuac	24_dna:primary_assembly_primary_assembly:EquCab3.0:24:1:48288683:1_REF:20157596..20157654:+
24_dna:primary_assembly_primary_assembly:EquCab3.0:24:1:48288683:1_REF_23959	2.2	36 +/- 2%	-	85	85	0	0	no	-	hsa-miR-339-5p	-	-	ucccuguccuccagaagcuc	gacgcugggugagaccugggaac	gacgcugggugagaccugggaaccccacagcgaauugucccuguccuccagaagcuc	24_dna:primary_assembly_primary_assembly:EquCab3.0:24:1:48288683:1_REF:12489302..12489359:+
24_dna:primary_assembly_primary_assembly:EquCab3.0:24:1:48288683:1_REF_23896	1	34 +/- 2%	-	12	12	0	0	no	-	-	-	-	gcggcggggccgcggccggggc	ggcggccgcgcgcccgugcccag	gcggcggggccgcggccggggcggcgcggguaccgcggacggcugcagccggcggccgcgcgcccgugcccag	24_dna:primary_assembly_primary_assembly:EquCab3.0:24:1:48288683:1_REF:6138248..6138321:+
23_dna:primary_assembly_primary_assembly:EquCab3.0:23:1:55556184:1_REF_23801	2.1	36 +/- 2%	-	9	9	0	0	no	-	mmu-miR-1969	-	-	gagauggagguggggcug	gucccagcgccccgucca	gagauggagguggggcugagccgaugcagcaggccaugucccagcgccccgucca	23_dna:primary_assembly_primary_assembly:EquCab3.0:23:1:55556184:1_REF:52519269..52519324:-
23_dna:primary_assembly_primary_assembly:EquCab3.0:23:1:55556184:1_REF_23732	9.4	86 +/- 2%	-	14	13	0	1	no	-	hsa-miR-3135b	-	-	ugcuggagguguaauggacgu	uucaagauucggcuccacc	uucaagauucggcuccacccgugacucaacgccaugcccuggaaggcaucgcugcuggagguguaauggacgu	23_dna:primary_assembly_primary_assembly:EquCab3.0:23:1:55556184:1_REF:38189583..38189656:-
23_dna:primary_assembly_primary_assembly:EquCab3.0:23:1:55556184:1_REF_23554	3	41 +/- 3%	-	15	15	0	0	no	-	hsa-miR-6756-5p	-	-	ggggugggcugugguggg	aaccuaguaccacuccau	aaccuaguaccacuccauuccagagccuuccaaggaggguggauggggugggcugugguggg	23_dna:primary_assembly_primary_assembly:EquCab3.0:23:1:55556184:1_REF:4508063..4508125:-
23_dna:primary_assembly_primary_assembly:EquCab3.0:23:1:55556184:1_REF_23519	4.5	65 +/- 3%	-	19	11	0	8	no	-	hsa-miR-3195	-	-	cgcgccggcgggacucacggccugg	gggcagcuccgcgggcag	cgcgccggcgggacucacggccugggcgcggggaggucuggcaagcgcccagcggccgggcagcuccgcgggcag	23_dna:primary_assembly_primary_assembly:EquCab3.0:23:1:55556184:1_REF:684679..684754:-
23_dna:primary_assembly_primary_assembly:EquCab3.0:23:1:55556184:1_REF_23499	4.1	65 +/- 3%	-	30	30	0	0	no	-	mmu-miR-7216-5p	-	-	cggagagccccucguccc	gaggaggggagcauggcg	gaggaggggagcauggcggacggagagccccucguccc	23_dna:primary_assembly_primary_assembly:EquCab3.0:23:1:55556184:1_REF:54315591..54315629:+
23_dna:primary_assembly_primary_assembly:EquCab3.0:23:1:55556184:1_REF_23400	136.9	87 +/- 2%	-	262	148	0	114	no	-	hsa-miR-650	-	-	uggaggcacggccuggacagcc	gggaccaggcccggcuucggag	uggaggcacggccuggacagccgcgcguguaaaagagaaugugggaccaggcccggcuucggag	23_dna:primary_assembly_primary_assembly:EquCab3.0:23:1:55556184:1_REF:40689986..40690050:+
23_dna:primary_assembly_primary_assembly:EquCab3.0:23:1:55556184:1_REF_23399	3.9	41 +/- 3%	-	182	148	34	0	no	-	hsa-miR-650	-	-	uggaggcacggccuggacagccg	gcugagccaguguccccaccuccggggc	gcugagccaguguccccaccuccggggccugcgggcagucucgaucgguccagcgccucgcgggcuggaggcacggccuggacagccg	23_dna:primary_assembly_primary_assembly:EquCab3.0:23:1:55556184:1_REF:40689921..40690009:+
23_dna:primary_assembly_primary_assembly:EquCab3.0:23:1:55556184:1_REF_23377	2	36 +/- 2%	-	3394	3394	0	0	no	-	hsa-miR-24-3p	-	-	uggcucaguucagaaggaaa	acucucugauuuguucagu	acucucugauuuguucagucuuggcucaguucagaaggaaa	23_dna:primary_assembly_primary_assembly:EquCab3.0:23:1:55556184:1_REF:29685626..29685667:+
23_dna:primary_assembly_primary_assembly:EquCab3.0:23:1:55556184:1_REF_23243	2	36 +/- 2%	-	10	10	0	0	no	-	hsa-miR-4677-3p	-	-	acugugagcacuggccug	ggcuaguaauuuacaguac	ggcuaguaauuuacaguacagcacugugagcacuggccug	23_dna:primary_assembly_primary_assembly:EquCab3.0:23:1:55556184:1_REF:13506358..13506398:+
23_dna:primary_assembly_primary_assembly:EquCab3.0:23:1:55556184:1_REF_23222	2.9	36 +/- 2%	-	21	21	0	0	no	-	hsa-miR-4639-3p	-	-	gcacucucgucaggcuggcg	cccgcacuuucugaucagugucu	gcacucucgucaggcuggcgcagcgguagcccacuccugcgaggcccgcacuuucugaucagugucu	23_dna:primary_assembly_primary_assembly:EquCab3.0:23:1:55556184:1_REF:6586550..6586617:+
23_dna:primary_assembly_primary_assembly:EquCab3.0:23:1:55556184:1_REF_23214	32.3	87 +/- 2%	-	57	52	0	5	no	-	mmu-miR-1970c-3p	-	-	gagccgggagcgucgugugcgc	acacaccacgcccccgaccaa	gagccgggagcgucgugugcgcgcagccggacacacacaccacgcccccgaccaa	23_dna:primary_assembly_primary_assembly:EquCab3.0:23:1:55556184:1_REF:4329674..4329729:+
22_dna:primary_assembly_primary_assembly:EquCab3.0:22:1:50928189:1_REF_23172	4.2	65 +/- 3%	-	59	59	0	0	no	-	hsa-miR-4750-3p	-	-	ccugacccugcgccucccgcagc	cgcgggaggggacaguguggggc	cgcgggaggggacaguguggggcgggagccuggggccugggcuucgcccacccugacccugcgccucccgcagc	22_dna:primary_assembly_primary_assembly:EquCab3.0:22:1:50928189:1_REF:50630285..50630359:-
22_dna:primary_assembly_primary_assembly:EquCab3.0:22:1:50928189:1_REF_23167	76.3	87 +/- 2%	-	151	98	0	53	no	-	-	-	-	ugggccaccuggagucaggaag	accuggauuccuggggcuccggc	ugggccaccuggagucaggaagcaucccccaaagcaccuggauuccuggggcuccggc	22_dna:primary_assembly_primary_assembly:EquCab3.0:22:1:50928189:1_REF:50627250..50627308:-
22_dna:primary_assembly_primary_assembly:EquCab3.0:22:1:50928189:1_REF_23140	4.2	65 +/- 3%	-	247	247	0	0	no	-	mmu-miR-6355	-	-	cacaaugccugccuggcccccagg	agggggcaggugggcuaguggg	agggggcaggugggcuaguggggcaggcggcauggcgagcacagccagcaggggccucacaaugccugccuggcccccagg	22_dna:primary_assembly_primary_assembly:EquCab3.0:22:1:50928189:1_REF:50298272..50298353:-
22_dna:primary_assembly_primary_assembly:EquCab3.0:22:1:50928189:1_REF_23136	72.7	87 +/- 2%	-	138	133	0	5	no	-	hsa-miR-3620-3p	-	-	ucacccugccuggcucugguca	aggaguugggcaggacguga	aggaguugggcaggacgugagcuguugguuguugcucacccugccuggcucugguca	22_dna:primary_assembly_primary_assembly:EquCab3.0:22:1:50928189:1_REF:50277439..50277496:-
22_dna:primary_assembly_primary_assembly:EquCab3.0:22:1:50928189:1_REF_23132	4	65 +/- 3%	-	12	11	0	1	no	-	hsa-miR-4296	-	-	cugugggccgaguggagac	cucuugguccaggcauug	cucuugguccaggcauuggcaccgugccugugggccgaguggagac	22_dna:primary_assembly_primary_assembly:EquCab3.0:22:1:50928189:1_REF:50228349..50228395:-
22_dna:primary_assembly_primary_assembly:EquCab3.0:22:1:50928189:1_REF_23131	3.5	41 +/- 3%	-	11	11	0	0	no	-	hsa-miR-4296	-	-	cugugggccgaguggagac	auccuucggccgggc	cugugggccgaguggagacgggcauccuucggccgggc	22_dna:primary_assembly_primary_assembly:EquCab3.0:22:1:50928189:1_REF:50228330..50228368:-
22_dna:primary_assembly_primary_assembly:EquCab3.0:22:1:50928189:1_REF_23125	3.7	41 +/- 3%	-	99	99	0	0	no	-	hsa-miR-339-5p	-	-	ucccuguccuccaggggcua	guucaggguaggggugggaag	ucccuguccuccaggggcuaggggguuuggaggacucuggccucgggcucugcagugaccccgguucaggguaggggugggaag	22_dna:primary_assembly_primary_assembly:EquCab3.0:22:1:50928189:1_REF:49972073..49972157:-
22_dna:primary_assembly_primary_assembly:EquCab3.0:22:1:50928189:1_REF_23068	191.8	87 +/- 2%	-	369	307	0	62	no	-	hsa-miR-190b-3p	-	-	ccuaaaugaaccaccuccgaga	ucggaggugguucauuuaggug	ucggaggugguucauuuaggugaauuuuaaaaaucaccuaaaugaaccaccuccgaga	22_dna:primary_assembly_primary_assembly:EquCab3.0:22:1:50928189:1_REF:46266226..46266284:-
22_dna:primary_assembly_primary_assembly:EquCab3.0:22:1:50928189:1_REF_23027	2193.6	87 +/- 2%	-	4304	4192	0	112	no	-	-	-	-	gcccugguucugaaggacgucu	cuguccccucaccaccaggccc	gcccugguucugaaggacgucugugugcuguuccuagcuguccccucaccaccaggccc	22_dna:primary_assembly_primary_assembly:EquCab3.0:22:1:50928189:1_REF:40331511..40331570:-
22_dna:primary_assembly_primary_assembly:EquCab3.0:22:1:50928189:1_REF_22927	25.5	87 +/- 2%	-	55	52	0	3	no	-	-	-	-	cugacacacucugaggcuaccug	guuagcaaaaggugugacaagc	cugacacacucugaggcuaccugugcuaucucuucaguuagcaaaaggugugacaagc	22_dna:primary_assembly_primary_assembly:EquCab3.0:22:1:50928189:1_REF:36838328..36838386:-
22_dna:primary_assembly_primary_assembly:EquCab3.0:22:1:50928189:1_REF_22899	1.8	34 +/- 2%	-	11	11	0	0	no	-	hsa-miR-25-5p	-	-	aggcggagaguugguacug	cuacugcucccguguga	aggcggagaguugguacugcgucccuacugcucccguguga	22_dna:primary_assembly_primary_assembly:EquCab3.0:22:1:50928189:1_REF:35339184..35339225:-
22_dna:primary_assembly_primary_assembly:EquCab3.0:22:1:50928189:1_REF_22866	3.3	41 +/- 3%	-	11	11	0	0	no	-	hsa-miR-4778-5p	-	-	gauucugugucagucagccuga	aggucgacuggugaugaguucu	aggucgacuggugaugaguucuucaagaggugcuuuaggauucugugucagucagccuga	22_dna:primary_assembly_primary_assembly:EquCab3.0:22:1:50928189:1_REF:32086215..32086275:-
22_dna:primary_assembly_primary_assembly:EquCab3.0:22:1:50928189:1_REF_22858	3.1	41 +/- 3%	-	11	11	0	0	no	-	hsa-miR-6894-3p	-	-	gugccugcugcuggacug	cuccacaagcaauggcacca	cuccacaagcaauggcaccaggaccagguggaggcuccgggagcggucugagcguucacccagugccugcugcuggacug	22_dna:primary_assembly_primary_assembly:EquCab3.0:22:1:50928189:1_REF:30739972..30740052:-
22_dna:primary_assembly_primary_assembly:EquCab3.0:22:1:50928189:1_REF_22857	3	41 +/- 3%	-	11	11	0	0	no	-	hsa-miR-6894-3p	-	-	gugccugcugcuggacug	gaccugggaaggcaggg	gugccugcugcuggacuggauuucagacagaccugggaaggcaggg	22_dna:primary_assembly_primary_assembly:EquCab3.0:22:1:50928189:1_REF:30739944..30739990:-
22_dna:primary_assembly_primary_assembly:EquCab3.0:22:1:50928189:1_REF_22758	3.3	41 +/- 3%	-	1808	1808	0	0	no	-	hsa-miR-24-3p	-	-	aggcucaguucagcaggaag	cccuggcucaguccuggcccag	cccuggcucaguccuggcccagcuuaaugagcaggcucaguucagcaggaag	22_dna:primary_assembly_primary_assembly:EquCab3.0:22:1:50928189:1_REF:23803291..23803343:-
22_dna:primary_assembly_primary_assembly:EquCab3.0:22:1:50928189:1_REF_22725	2.7	36 +/- 2%	-	10	10	0	0	no	-	mmu-miR-9769-5p	-	-	gggcacaggccaggucug	caccccuagugccugg	gggcacaggccaggucuguguggagcccugaaauccagcaacacgacacaccccuagugccugg	22_dna:primary_assembly_primary_assembly:EquCab3.0:22:1:50928189:1_REF:19631037..19631101:-
22_dna:primary_assembly_primary_assembly:EquCab3.0:22:1:50928189:1_REF_22603	169.7	87 +/- 2%	-	334	277	0	57	no	-	-	-	-	uucucagguuggacaguccugga	ugggcugacgaaccugagaac	ugggcugacgaaccugagaacgacccuggagacucaccauucucagguuggacaguccugga	22_dna:primary_assembly_primary_assembly:EquCab3.0:22:1:50928189:1_REF:50627509..50627571:+
22_dna:primary_assembly_primary_assembly:EquCab3.0:22:1:50928189:1_REF_22583	3.7	41 +/- 3%	-	15	15	0	0	no	-	hsa-miR-6727-5p	-	-	aucggggcuggagaggag	ccuuuuaaggccacaucgcaaa	ccuuuuaaggccacaucgcaaacugccaaguguccagcuguguugggagcagcugguucguggcagaaucggggcuggagaggag	22_dna:primary_assembly_primary_assembly:EquCab3.0:22:1:50928189:1_REF:49838139..49838224:+
22_dna:primary_assembly_primary_assembly:EquCab3.0:22:1:50928189:1_REF_22553	2.8	36 +/- 2%	-	15	15	0	0	no	-	hsa-miR-6756-5p	-	-	ggggugggcugugguggg	ccuagggccuccccgg	ccuagggccuccccgggguguggggugggcugugguggg	22_dna:primary_assembly_primary_assembly:EquCab3.0:22:1:50928189:1_REF:47484778..47484817:+
22_dna:primary_assembly_primary_assembly:EquCab3.0:22:1:50928189:1_REF_22543	191.5	87 +/- 2%	-	369	307	0	62	no	-	hsa-miR-190b-3p	-	-	ccuaaaugaaccaccuccgaga	ucggaggugguucauuuaggug	ucggaggugguucauuuaggugauuuuuaaaauucaccuaaaugaaccaccuccgaga	22_dna:primary_assembly_primary_assembly:EquCab3.0:22:1:50928189:1_REF:46266228..46266286:+
22_dna:primary_assembly_primary_assembly:EquCab3.0:22:1:50928189:1_REF_22509	3.5	41 +/- 3%	-	26	26	0	0	no	-	mmu-miR-1895	-	-	accccgaggccgaggcug	ccccugccugggggaugc	ccccugccugggggaugcagccaccccgaggccgaggcug	22_dna:primary_assembly_primary_assembly:EquCab3.0:22:1:50928189:1_REF:45238160..45238200:+
22_dna:primary_assembly_primary_assembly:EquCab3.0:22:1:50928189:1_REF_22474	2.1	36 +/- 2%	-	9	9	0	0	no	-	mmu-miR-1947-5p	-	-	aggacgaggggaccuccu	gaggcccagccuccuca	aggacgaggggaccuccuccacgcgaggcccagccuccuca	22_dna:primary_assembly_primary_assembly:EquCab3.0:22:1:50928189:1_REF:40190645..40190686:+
22_dna:primary_assembly_primary_assembly:EquCab3.0:22:1:50928189:1_REF_22463	2.5	36 +/- 2%	-	17	17	0	0	no	-	mmu-miR-1188-3p	-	-	accgaggcgugcuggggacu	uaccagucgcuuggugu	uaccagucgcuuggugugccuguuuugaauaccgaggcgugcuggggacu	22_dna:primary_assembly_primary_assembly:EquCab3.0:22:1:50928189:1_REF:39446322..39446372:+
22_dna:primary_assembly_primary_assembly:EquCab3.0:22:1:50928189:1_REF_22397	18.8	87 +/- 2%	-	38	32	0	6	no	-	-	-	-	ucuggaacuccgaccccacagg	ugauggggugagagucucagaga	ugauggggugagagucucagagacuccugauggaaagcucuggaacuccgaccccacagg	22_dna:primary_assembly_primary_assembly:EquCab3.0:22:1:50928189:1_REF:37214308..37214368:+
22_dna:primary_assembly_primary_assembly:EquCab3.0:22:1:50928189:1_REF_22344	2.2	36 +/- 2%	-	16	16	0	0	no	-	hsa-miR-339-5p	-	-	ucccuguccuccaggagugu	agacgaguaggacaaugagggggu	ucccuguccuccaggaguguagaaccaagcagggaagacagacgaguaggacaaugagggggu	22_dna:primary_assembly_primary_assembly:EquCab3.0:22:1:50928189:1_REF:34337038..34337101:+
22_dna:primary_assembly_primary_assembly:EquCab3.0:22:1:50928189:1_REF_22315	19.3	87 +/- 2%	-	32	16	0	16	no	-	hsa-miR-339-5p	-	-	ccccugucucaguggcugaca	ggcagucgggagagaggaugguu	ggcagucgggagagaggaugguugucucugauaugcacgaccccugucucaguggcugaca	22_dna:primary_assembly_primary_assembly:EquCab3.0:22:1:50928189:1_REF:31824696..31824757:+
22_dna:primary_assembly_primary_assembly:EquCab3.0:22:1:50928189:1_REF_22306	88.2	87 +/- 2%	-	174	168	0	6	no	-	-	-	-	gagccugguccagucggagcg	gguccgacguccuggacgagcugcc	gagccugguccagucggagcgucgccauggcucugcgguccgacguccuggacgagcugcc	22_dna:primary_assembly_primary_assembly:EquCab3.0:22:1:50928189:1_REF:29960258..29960319:+
22_dna:primary_assembly_primary_assembly:EquCab3.0:22:1:50928189:1_REF_22241	3.2	41 +/- 3%	-	23	23	0	0	no	-	mmu-miR-12179-5p	-	-	ucucugucugcucucccuuca	aagguauaggguugggagcug	aagguauaggguugggagcugggcagaaaggggcuccaacauccugcucagucucugucugcucucccuuca	22_dna:primary_assembly_primary_assembly:EquCab3.0:22:1:50928189:1_REF:26329646..26329718:+
22_dna:primary_assembly_primary_assembly:EquCab3.0:22:1:50928189:1_REF_22077	22	87 +/- 2%	-	45	43	0	2	no	-	-	-	-	aaugccuacguugugccaagu	cauggcacauaguagucacucc	cauggcacauaguagucacuccauaaauauuuggaacgaaugccuacguugugccaagu	22_dna:primary_assembly_primary_assembly:EquCab3.0:22:1:50928189:1_REF:6702539..6702598:+
21_dna:primary_assembly_primary_assembly:EquCab3.0:21:1:58984458:1_REF_21878	1.8	34 +/- 2%	-	9	9	0	0	no	-	hsa-miR-6529-5p	-	-	cagagaucagagguuggg	gggccaggucuugaaa	gggccaggucuugaaagcuauggaagcacagagaaggcugauggaugcagagaucagagguuggg	21_dna:primary_assembly_primary_assembly:EquCab3.0:21:1:58984458:1_REF:31509359..31509424:-
21_dna:primary_assembly_primary_assembly:EquCab3.0:21:1:58984458:1_REF_21571	3.6	41 +/- 3%	-	15	15	0	0	no	-	mmu-miR-146b-3p	-	-	acccuaggagguccggaccg	gacggggccugggauc	acccuaggagguccggaccgcugcuacucccguuuagcagggacggggccugggauc	21_dna:primary_assembly_primary_assembly:EquCab3.0:21:1:58984458:1_REF:2925713..2925770:-
21_dna:primary_assembly_primary_assembly:EquCab3.0:21:1:58984458:1_REF_21532	1.2	34 +/- 2%	-	48	48	0	0	no	-	hsa-miR-4292	-	-	ccccuggguucuguagauc	ucuggagucccaacagau	ucuggagucccaacagauggucccugccccgugcccuuggccaaacuccccuggguucuguagauc	21_dna:primary_assembly_primary_assembly:EquCab3.0:21:1:58984458:1_REF:1181299..1181365:-
21_dna:primary_assembly_primary_assembly:EquCab3.0:21:1:58984458:1_REF_21508	3.8	41 +/- 3%	-	12	12	0	0	no	-	mmu-miR-8103	-	-	ucuccugucucuccugccc	gcagcacaggaggga	ucuccugucucuccugcccaccgccucccccaccccgaacccagggggacaggggcucggccucauugggcagcacaggaggga	21_dna:primary_assembly_primary_assembly:EquCab3.0:21:1:58984458:1_REF:58057930..58058014:+
21_dna:primary_assembly_primary_assembly:EquCab3.0:21:1:58984458:1_REF_21506	80.9	87 +/- 2%	-	160	159	0	1	no	-	-	-	-	ugcuggacacccgcacccugga	caggugagcaugcccagcagu	ugcuggacacccgcacccuggacguguucugugacuacuccaggugagcaugcccagcagu	21_dna:primary_assembly_primary_assembly:EquCab3.0:21:1:58984458:1_REF:58042648..58042709:+
21_dna:primary_assembly_primary_assembly:EquCab3.0:21:1:58984458:1_REF_21379	2.6	36 +/- 2%	-	15	15	0	0	no	-	hsa-miR-3672	-	-	cugagacugaagcugggc	cucuguuuccugcuagga	cucuguuuccugcuaggagccuggugacaccugagacugaagcugggc	21_dna:primary_assembly_primary_assembly:EquCab3.0:21:1:58984458:1_REF:27964042..27964090:+
21_dna:primary_assembly_primary_assembly:EquCab3.0:21:1:58984458:1_REF_21214	3.6	41 +/- 3%	-	65	65	0	0	no	-	mmu-miR-7012-3p	-	-	ugaccugucugucgucgcagg	cgcucggcagcaguaccgc	ugaccugucugucgucgcaggcgcccgcucggcagcaguaccgc	21_dna:primary_assembly_primary_assembly:EquCab3.0:21:1:58984458:1_REF:3969454..3969498:+
21_dna:primary_assembly_primary_assembly:EquCab3.0:21:1:58984458:1_REF_21213	4	65 +/- 3%	-	65	65	0	0	no	-	mmu-miR-7012-3p	-	-	ugaccugucugucgucgcagg	ggcggggaacagcuaggccuggg	ggcggggaacagcuaggccuggggccccuggugcccugaccugucugucgucgcagg	21_dna:primary_assembly_primary_assembly:EquCab3.0:21:1:58984458:1_REF:3969418..3969475:+
21_dna:primary_assembly_primary_assembly:EquCab3.0:21:1:58984458:1_REF_21149	4.4	65 +/- 3%	-	62	39	0	23	no	-	mmu-miR-12182-5p	-	-	ucagcgcccccucuguccucagc	ugggcggggggcggccugagcacg	ugggcggggggcggccugagcacgagggcgcccggcucagcgcccccucuguccucagc	21_dna:primary_assembly_primary_assembly:EquCab3.0:21:1:58984458:1_REF:3250260..3250319:+
21_dna:primary_assembly_primary_assembly:EquCab3.0:21:1:58984458:1_REF_21126	2.5	36 +/- 2%	-	15	15	0	0	no	-	mmu-miR-7086-5p	-	-	cagaggagccuguccugggacu	ucccgaguaccagccccucuccu	cagaggagccuguccugggacuaggaucugugccaaccucagucccgaguaccagccccucuccu	21_dna:primary_assembly_primary_assembly:EquCab3.0:21:1:58984458:1_REF:2805455..2805520:+
20_dna:primary_assembly_primary_assembly:EquCab3.0:20:1:65343332:1_REF_21031	280.5	87 +/- 2%	-	543	513	0	30	no	-	hsa-miR-30a-5p	-	-	uguaaacacccgacuggaagcc	cuuucagucgggugucugcagc	uguaaacacccgacuggaagccgugggcggcgggcuuucagucgggugucugcagc	20_dna:primary_assembly_primary_assembly:EquCab3.0:20:1:65343332:1_REF:63894234..63894290:-
20_dna:primary_assembly_primary_assembly:EquCab3.0:20:1:65343332:1_REF_21018	1.4	34 +/- 2%	-	11	11	0	0	no	-	mmu-miR-5619-3p	-	-	ugaaaagcacuuuggaaag	uuccaucagugcaucuugug	uuccaucagugcaucuugugccuuauaagugauugaaaagcacuuuggaaag	20_dna:primary_assembly_primary_assembly:EquCab3.0:20:1:65343332:1_REF:61922863..61922915:-
20_dna:primary_assembly_primary_assembly:EquCab3.0:20:1:65343332:1_REF_20982	147.1	87 +/- 2%	-	288	148	0	140	no	-	-	-	-	acauggaaggaggagcucuuga	ucaagagcuccuccuuccgugu	acauggaaggaggagcucuugaggguccuucuucagcuccucucaagagcuccuccuuccgugu	20_dna:primary_assembly_primary_assembly:EquCab3.0:20:1:65343332:1_REF:50967410..50967474:-
20_dna:primary_assembly_primary_assembly:EquCab3.0:20:1:65343332:1_REF_20961	3.5	41 +/- 3%	-	98	98	0	0	no	-	hsa-miR-3130-3p	-	-	acugcaccuggcuguggagacc	gcuccaagcuggugcccgag	acugcaccuggcuguggagacccaggaacggggucuggugcaguuccugcuccaagcuggugcccgag	20_dna:primary_assembly_primary_assembly:EquCab3.0:20:1:65343332:1_REF:44027617..44027685:-
20_dna:primary_assembly_primary_assembly:EquCab3.0:20:1:65343332:1_REF_20877	3.3	41 +/- 3%	-	43	43	0	0	no	-	hsa-miR-3199	-	-	agggacuggcuccugggc	uuaggaaaggcucugucccuuc	agggacuggcuccugggcuuggcauuaggcagggucugcccuuaggaaaggcucugucccuuc	20_dna:primary_assembly_primary_assembly:EquCab3.0:20:1:65343332:1_REF:36264423..36264486:-
20_dna:primary_assembly_primary_assembly:EquCab3.0:20:1:65343332:1_REF_20856	218.8	87 +/- 2%	-	430	394	0	36	no	-	-	-	-	ucgagaauugcguuuggacaau	acguccagacucaacucucgg	acguccagacucaacucucggccggagccagagacucgagaauugcguuuggacaau	20_dna:primary_assembly_primary_assembly:EquCab3.0:20:1:65343332:1_REF:34558903..34558960:-
20_dna:primary_assembly_primary_assembly:EquCab3.0:20:1:65343332:1_REF_20733	2.3	36 +/- 2%	-	11	11	0	0	no	-	mmu-miR-5627-3p	-	-	gcagggcugaggccucug	gaggggacagaugcug	gcagggcugaggccucuggaggggacuuguucaagguggggagaacagagagcaggcugggcauggaggggacagaugcug	20_dna:primary_assembly_primary_assembly:EquCab3.0:20:1:65343332:1_REF:32583557..32583638:-
20_dna:primary_assembly_primary_assembly:EquCab3.0:20:1:65343332:1_REF_20585	3.6	41 +/- 3%	-	100	100	0	0	no	-	mmu-miR-7007-3p	-	-	gccauccagagcuuagggc	ccuagaaacuugguca	gccauccagagcuuagggccgcccuagaaacuugguca	20_dna:primary_assembly_primary_assembly:EquCab3.0:20:1:65343332:1_REF:30578616..30578654:-
20_dna:primary_assembly_primary_assembly:EquCab3.0:20:1:65343332:1_REF_20436	397	87 +/- 2%	-	781	699	0	82	no	-	-	-	-	uuucgaacaagaucucaaguu	ucuugagaucuuguuugaag	ucuugagaucuuguuugaaguaguguuacuuuuucgaacaagaucucaaguu	20_dna:primary_assembly_primary_assembly:EquCab3.0:20:1:65343332:1_REF:24949324..24949376:-
20_dna:primary_assembly_primary_assembly:EquCab3.0:20:1:65343332:1_REF_20162	3.5	41 +/- 3%	-	1623	1623	0	0	no	-	hsa-miR-27a-3p	-	-	uucacagugguuaaguuca	ugcucugcuacuguggcca	uucacagugguuaaguucacgugcucugcuacuguggcca	20_dna:primary_assembly_primary_assembly:EquCab3.0:20:1:65343332:1_REF:63830870..63830910:+
20_dna:primary_assembly_primary_assembly:EquCab3.0:20:1:65343332:1_REF_20160	1.3	34 +/- 2%	-	19	16	0	3	no	-	hsa-miR-4330	-	-	acucagaucagguauuggugug	uuaaugcucugcucugaac	acucagaucagguauugguguggaaacagaaucccauuaaugcucugcucugaac	20_dna:primary_assembly_primary_assembly:EquCab3.0:20:1:65343332:1_REF:63817595..63817650:+
20_dna:primary_assembly_primary_assembly:EquCab3.0:20:1:65343332:1_REF_20075	3.6	41 +/- 3%	-	96	96	0	0	no	-	hsa-miR-6813-3p	-	-	caccuuggcucuagacug	gaagggaguagaggguggg	gaagggaguagagggugggauucaggggcuucaagcugagcucuaugugaggccuggcccccuccccaccuuggcucuagacug	20_dna:primary_assembly_primary_assembly:EquCab3.0:20:1:65343332:1_REF:43357372..43357456:+
20_dna:primary_assembly_primary_assembly:EquCab3.0:20:1:65343332:1_REF_20064	1.8	34 +/- 2%	-	29	29	0	0	no	-	hsa-miR-943	-	-	cugacuguugggugcuccccaga	gggaggagcuguuuauccagaagcu	cugacuguugggugcuccccagauucgccaacccaggagcgggaggagcuguuuauccagaagcu	20_dna:primary_assembly_primary_assembly:EquCab3.0:20:1:65343332:1_REF:42967635..42967700:+
20_dna:primary_assembly_primary_assembly:EquCab3.0:20:1:65343332:1_REF_20063	21.1	87 +/- 2%	-	36	29	0	7	no	-	hsa-miR-943	-	-	cugacuguugggugcuccccaga	aggggaguaggacacagcagugaagg	aggggaguaggacacagcagugaaggacuagggaggagaagcugacuguugggugcuccccaga	20_dna:primary_assembly_primary_assembly:EquCab3.0:20:1:65343332:1_REF:42967594..42967658:+
20_dna:primary_assembly_primary_assembly:EquCab3.0:20:1:65343332:1_REF_20056	7.9	85 +/- 2%	-	17	16	0	1	no	-	mmu-miR-325-3p	-	-	uuuauugaauuugucccuuugcag	ugcagccaacucaaauucaauuuucgcc	uuuauugaauuugucccuuugcagagcaaugaugacuugacuaaugcaggauacucugcagccaacucaaauucaauuuucgcc	20_dna:primary_assembly_primary_assembly:EquCab3.0:20:1:65343332:1_REF:42852435..42852519:+
20_dna:primary_assembly_primary_assembly:EquCab3.0:20:1:65343332:1_REF_19928	3.9	41 +/- 3%	-	68	65	1	2	no	-	hsa-miR-3128	-	-	acuggcaacucagcgggcgcug	cccggagucggccugguc	acuggcaacucagcgggcgcugcagcuggagcggugguccggcggcgcugcccggagucggccugguc	20_dna:primary_assembly_primary_assembly:EquCab3.0:20:1:65343332:1_REF:36935033..36935101:+
20_dna:primary_assembly_primary_assembly:EquCab3.0:20:1:65343332:1_REF_19898	3.5	41 +/- 3%	-	51	51	0	0	no	-	hsa-miR-4450	-	-	aggggauucaaaguaggacu	uccugcuuuggcaauuuccuca	aggggauucaaaguaggacuauucuuaaaggauguuauuccugcuuuggcaauuuccuca	20_dna:primary_assembly_primary_assembly:EquCab3.0:20:1:65343332:1_REF:35915967..35916027:+
20_dna:primary_assembly_primary_assembly:EquCab3.0:20:1:65343332:1_REF_19892	4	65 +/- 3%	-	47	47	0	0	no	-	hsa-miR-5187-5p	-	-	agggaugaggggaaaggag	ccuuguccucccccaac	agggaugaggggaaaggagacccaccugucggcuuugggucccuuguccucccccaac	20_dna:primary_assembly_primary_assembly:EquCab3.0:20:1:65343332:1_REF:35418112..35418170:+
20_dna:primary_assembly_primary_assembly:EquCab3.0:20:1:65343332:1_REF_19734	3.4	41 +/- 3%	-	80	80	0	0	no	-	hsa-miR-639	-	-	aucgcugcccucccgugccccagg	uggaggccaagaaggagcggaugagca	aucgcugcccucccgugccccagguacuacgcagcuguggaggccaagaaggagcggaugagca	20_dna:primary_assembly_primary_assembly:EquCab3.0:20:1:65343332:1_REF:32546211..32546275:+
20_dna:primary_assembly_primary_assembly:EquCab3.0:20:1:65343332:1_REF_19342	2.5	36 +/- 2%	-	26	26	0	0	no	-	hsa-miR-658	-	-	cgcggaggaggaggaggccg	cucugcuucucuuuuguaau	cgcggaggaggaggaggccggcuuacuauauaguucucuccaaaugcucucugcuucucuuuuguaau	20_dna:primary_assembly_primary_assembly:EquCab3.0:20:1:65343332:1_REF:25855493..25855561:+
20_dna:primary_assembly_primary_assembly:EquCab3.0:20:1:65343332:1_REF_19317	4	65 +/- 3%	-	20	20	0	0	no	-	mmu-miR-344g-3p	-	-	caggcucuggacuuggaccuccu	agggucacauucagggcaggcu	agggucacauucagggcaggcugggaacagcaggcucuggacuuggaccuccu	20_dna:primary_assembly_primary_assembly:EquCab3.0:20:1:65343332:1_REF:25147382..25147435:+
20_dna:primary_assembly_primary_assembly:EquCab3.0:20:1:65343332:1_REF_19161	1.9	34 +/- 2%	-	33	33	0	0	no	-	mmu-miR-7234-5p	-	-	uuguuuucuuggcuguaa	auagacuguugaagcaggu	auagacuguugaagcagguggaaaucugcaccccaaaacugaagggugcaaaauaucacacuuguuuucuuggcuguaa	20_dna:primary_assembly_primary_assembly:EquCab3.0:20:1:65343332:1_REF:15837531..15837610:+
20_dna:primary_assembly_primary_assembly:EquCab3.0:20:1:65343332:1_REF_19108	1.6	34 +/- 2%	-	12	10	2	0	no	-	hsa-miR-4318	-	-	cacugugguacguccaug	ugguacguccaugcacac	ugguacguccaugcacacgcacuuaacacaagaggagcuaggguacuguuugugcacacugugguacguccaug	20_dna:primary_assembly_primary_assembly:EquCab3.0:20:1:65343332:1_REF:12338177..12338251:+
20_dna:primary_assembly_primary_assembly:EquCab3.0:20:1:65343332:1_REF_19107	1	34 +/- 2%	-	11	9	2	0	no	-	hsa-miR-4318	-	-	cacugugguacguccaug	ugguacguccaugcacac	ugguacguccaugcacacgcacuuaacacaagaggagcuaggguacuguuugugcacacugugguacguccaug	20_dna:primary_assembly_primary_assembly:EquCab3.0:20:1:65343332:1_REF:12338116..12338190:+
2_dna:primary_assembly_primary_assembly:EquCab3.0:2:1:121350024:1_REF_30341	3.5	41 +/- 3%	-	15	13	2	0	no	-	hsa-miR-146b-3p	-	-	gcccuguggucuaguggcu	cccuacaccacuuguca	gcccuguggucuaguggcuagguccagugcacucuguuucgauggccugaguuauguuccuggguguggcccuacaccacuuguca	2_dna:primary_assembly_primary_assembly:EquCab3.0:2:1:121350024:1_REF:61656792..61656878:-
2_dna:primary_assembly_primary_assembly:EquCab3.0:2:1:121350024:1_REF_30282	35928.8	87 +/- 2%	-	70466	70445	0	21	no	-	hsa-miR-320a-3p	-	-	aaaagcuggguugagagggcga	gccuucucuucccgguucuucc	gccuucucuucccgguucuucccggagucgggaaaagcuggguugagagggcga	2_dna:primary_assembly_primary_assembly:EquCab3.0:2:1:121350024:1_REF:51365771..51365825:-
2_dna:primary_assembly_primary_assembly:EquCab3.0:2:1:121350024:1_REF_30277	3.8	41 +/- 3%	-	109	109	0	0	no	-	mmu-miR-1902	-	-	ugaggugcuacugauccaggag	cgugggucgugguaccucccc	ugaggugcuacugauccaggaggccaagaaagagugccgugggucgugguaccucccc	2_dna:primary_assembly_primary_assembly:EquCab3.0:2:1:121350024:1_REF:51249726..51249784:-
2_dna:primary_assembly_primary_assembly:EquCab3.0:2:1:121350024:1_REF_30276	2.9	36 +/- 2%	-	10	10	0	0	no	-	hsa-miR-3690	-	-	cccuggacugaaucaguguucc	agagcugugugcaguccggc	agagcugugugcaguccggcucgcuccuuccugggcccccugccucaagggugaggggagcggccccuggacugaaucaguguucc	2_dna:primary_assembly_primary_assembly:EquCab3.0:2:1:121350024:1_REF:51232091..51232177:-
2_dna:primary_assembly_primary_assembly:EquCab3.0:2:1:121350024:1_REF_30232	10542.1	87 +/- 2%	-	20678	20300	3	375	no	-	-	-	-	gcugcggacuacaacucccgg	ugggaguugugguucggacc	ugggaguugugguucggacccagacgccgcucuucgcccggucgggcugcggacuacaacucccgg	2_dna:primary_assembly_primary_assembly:EquCab3.0:2:1:121350024:1_REF:48382300..48382366:-
2_dna:primary_assembly_primary_assembly:EquCab3.0:2:1:121350024:1_REF_30223	101.9	87 +/- 2%	-	194	174	1	19	no	-	hsa-miR-4764-5p	-	-	aggaugugcgccgagccc	gccgccgcgcucugagggc	aggaugugcgccgagccccgcgccgccgccgccgccgcgcucugagggc	2_dna:primary_assembly_primary_assembly:EquCab3.0:2:1:121350024:1_REF:47907482..47907531:-
2_dna:primary_assembly_primary_assembly:EquCab3.0:2:1:121350024:1_REF_30199	10.8	87 +/- 2%	-	22	17	0	5	no	-	-	-	-	aguggaacuggggcaaggacg	ccuuuguuccuguuccacacc	aguggaacuggggcaaggacggcagcaccuggugccuuuguuccuguuccacacc	2_dna:primary_assembly_primary_assembly:EquCab3.0:2:1:121350024:1_REF:46624809..46624864:-
2_dna:primary_assembly_primary_assembly:EquCab3.0:2:1:121350024:1_REF_30186	17.6	87 +/- 2%	-	36	17	0	19	no	-	-	-	-	ugaguggaggacgaggggcccu	cgcuccucggacccuuucacu	cgcuccucggacccuuucacugcccugguggagugaguggaggacgaggggcccu	2_dna:primary_assembly_primary_assembly:EquCab3.0:2:1:121350024:1_REF:44371076..44371131:-
2_dna:primary_assembly_primary_assembly:EquCab3.0:2:1:121350024:1_REF_30151	4.3	65 +/- 3%	-	618	618	0	0	no	-	hsa-miR-7152-5p	-	-	guuccuguccugaggcggacg	cccgccccgggaagggagccg	guuccuguccugaggcggacgcggcagcuucggcgcccgccccgggaagggagccg	2_dna:primary_assembly_primary_assembly:EquCab3.0:2:1:121350024:1_REF:40671462..40671518:-
2_dna:primary_assembly_primary_assembly:EquCab3.0:2:1:121350024:1_REF_30121	4	65 +/- 3%	-	26	26	0	0	no	-	hsa-miR-4479	-	-	ugcgcggccgcuccgggccacc	cggccuccgccccgcuccacgcgcggc	ugcgcggccgcuccgggccaccccggccuccgccccgcuccacgcgcggc	2_dna:primary_assembly_primary_assembly:EquCab3.0:2:1:121350024:1_REF:39025262..39025312:-
2_dna:primary_assembly_primary_assembly:EquCab3.0:2:1:121350024:1_REF_30089	2.9	36 +/- 2%	-	22	22	0	0	no	-	hsa-miR-3158-5p	-	-	acugcagagacccguguccug	aagcacgaguccugcuacaa	acugcagagacccguguccuggcaccugaccaagugccaagcacgaguccugcuacaa	2_dna:primary_assembly_primary_assembly:EquCab3.0:2:1:121350024:1_REF:37273199..37273257:-
2_dna:primary_assembly_primary_assembly:EquCab3.0:2:1:121350024:1_REF_30068	79.4	87 +/- 2%	-	151	149	0	2	no	-	mmu-miR-7053-3p	-	-	auccuguggcugagcuucucua	ugagggccacugccucaggau	ugagggccacugccucaggaucuccuguucucuuggcuuucagcucugggcagauccuguggcugagcuucucua	2_dna:primary_assembly_primary_assembly:EquCab3.0:2:1:121350024:1_REF:34385933..34386008:-
2_dna:primary_assembly_primary_assembly:EquCab3.0:2:1:121350024:1_REF_30010	3.2	41 +/- 3%	-	21315	21315	0	0	no	-	hsa-miR-378a-3p	-	-	acuggacuuggagucagaag	ucugaacucccaaagcuuucaggcu	ucugaacucccaaagcuuucaggcugcuaagcaacagaaggagacuggacuuggagucagaag	2_dna:primary_assembly_primary_assembly:EquCab3.0:2:1:121350024:1_REF:31161590..31161653:-
2_dna:primary_assembly_primary_assembly:EquCab3.0:2:1:121350024:1_REF_29974	1.6	34 +/- 2%	-	12	12	0	0	no	-	hsa-miR-500b-3p	-	-	gcacccagagcagggcug	gccagugucagguaagcca	gccagugucagguaagccagauggagugauagucuggcacccagagcagggcug	2_dna:primary_assembly_primary_assembly:EquCab3.0:2:1:121350024:1_REF:29982783..29982837:-
2_dna:primary_assembly_primary_assembly:EquCab3.0:2:1:121350024:1_REF_29938	254.6	87 +/- 2%	-	501	422	0	79	no	-	-	-	-	cugacaaccaccuuucccuacu	uaaggaaggguggcugcaagg	uaaggaaggguggcugcaaggggagggugccuaccagucacuugggucucaucccugacaaccaccuuucccuacu	2_dna:primary_assembly_primary_assembly:EquCab3.0:2:1:121350024:1_REF:28512320..28512396:-
2_dna:primary_assembly_primary_assembly:EquCab3.0:2:1:121350024:1_REF_29846	3.6	41 +/- 3%	-	38	31	7	0	no	-	hsa-miR-6069	-	-	aggcuaggucuaggacacc	aguccucguucaccucacuca	aguccucguucaccucacucagccgccacgcguuggucugcagcgcagggaggggcgaaggcuaggucuaggacacc	2_dna:primary_assembly_primary_assembly:EquCab3.0:2:1:121350024:1_REF:24555509..24555586:-
2_dna:primary_assembly_primary_assembly:EquCab3.0:2:1:121350024:1_REF_29822	1	34 +/- 2%	-	133	133	0	0	no	-	-	-	-	cccgcccggcccggccgcc	gcuccggcgcccggcggccg	gcuccggcgcccggcggccgcuggcgcucgcgcuccagcccgcggcccgcccggcccggccgcc	2_dna:primary_assembly_primary_assembly:EquCab3.0:2:1:121350024:1_REF:24116197..24116261:-
2_dna:primary_assembly_primary_assembly:EquCab3.0:2:1:121350024:1_REF_29818	4	65 +/- 3%	-	47	34	0	13	no	-	mmu-miR-3961	-	-	ugcccucacuggcugcgugacc	acacagcaagccgauggcagagg	acacagcaagccgauggcagaggauuccagcggccucugcccucacuggcugcgugacc	2_dna:primary_assembly_primary_assembly:EquCab3.0:2:1:121350024:1_REF:23815491..23815550:-
2_dna:primary_assembly_primary_assembly:EquCab3.0:2:1:121350024:1_REF_29740	3.6	41 +/- 3%	-	28	28	0	0	no	-	mmu-miR-7656-3p	-	-	acaggcugagagggaacc	uuuucucgaaaaggccaguac	uuuucucgaaaaggccaguacgggucacaggcugagagggaacc	2_dna:primary_assembly_primary_assembly:EquCab3.0:2:1:121350024:1_REF:16855171..16855215:-
2_dna:primary_assembly_primary_assembly:EquCab3.0:2:1:121350024:1_REF_29678	3.6	41 +/- 3%	-	132	132	0	0	no	-	hsa-miR-2355-5p	-	-	auccccagugcucuguucccuuc	agggaagcagacagcagagggauau	agggaagcagacagcagagggauauggccuggguccucaggagcuaaugccugauccccagugcucuguucccuuc	2_dna:primary_assembly_primary_assembly:EquCab3.0:2:1:121350024:1_REF:13659450..13659526:-
2_dna:primary_assembly_primary_assembly:EquCab3.0:2:1:121350024:1_REF_29629	53.5	87 +/- 2%	-	106	57	30	19	no	-	-	-	-	gccgcggcgccggggcug	gccccggcuccucggcug	gccgcggcgccggggcugccgcugcccccgccgccgccgccgccgcugccgcccgccccggcuccucggcug	2_dna:primary_assembly_primary_assembly:EquCab3.0:2:1:121350024:1_REF:6078250..6078322:-
2_dna:primary_assembly_primary_assembly:EquCab3.0:2:1:121350024:1_REF_29550	813.4	87 +/- 2%	-	1599	1582	1	16	no	-	-	-	-	ccggcgaccagugaacgucugc	cagacuuuccuggccgccu	ccggcgaccagugaacgucugcaugucuucgcaaagcucggcuccagcucaccuccugcagacuuuccuggccgccu	2_dna:primary_assembly_primary_assembly:EquCab3.0:2:1:121350024:1_REF:117594918..117594995:+
2_dna:primary_assembly_primary_assembly:EquCab3.0:2:1:121350024:1_REF_29329	2.4	36 +/- 2%	-	9	9	0	0	no	-	mmu-miR-7059-5p	-	-	accggggaaccugccaccu	gggcggggcuccuuggggg	gggcggggcuccuugggggcggcuggugaggcucugaucacaaaccggggaaccugccaccu	2_dna:primary_assembly_primary_assembly:EquCab3.0:2:1:121350024:1_REF:59975380..59975442:+
2_dna:primary_assembly_primary_assembly:EquCab3.0:2:1:121350024:1_REF_29269	7	85 +/- 2%	-	12	11	0	1	no	-	mmu-miR-12195-5p	-	-	uggguauaauauuugcauuuac	agaugcaaauaucguacuuuuc	agaugcaaauaucguacuuuucguuagaauaaugcuggguauaauauuugcauuuac	2_dna:primary_assembly_primary_assembly:EquCab3.0:2:1:121350024:1_REF:51615662..51615719:+
2_dna:primary_assembly_primary_assembly:EquCab3.0:2:1:121350024:1_REF_29254	4.1	65 +/- 3%	-	25	25	0	0	no	-	hsa-miR-7974	-	-	cggcugugcgaggagcug	gcccgcgugcucagccacc	cggcugugcgaggagcuggucccugagagcgcggcccgcgugcucagccacc	2_dna:primary_assembly_primary_assembly:EquCab3.0:2:1:121350024:1_REF:50776929..50776981:+
2_dna:primary_assembly_primary_assembly:EquCab3.0:2:1:121350024:1_REF_29243	3.9	41 +/- 3%	-	77	77	0	0	no	-	hsa-miR-4438	-	-	cacaggcugcagcgccgag	cuggaggcggugccuggca	cuggaggcggugccuggcaccuccugagggagggaggugagcacaggcugcagcgccgag	2_dna:primary_assembly_primary_assembly:EquCab3.0:2:1:121350024:1_REF:49713091..49713151:+
2_dna:primary_assembly_primary_assembly:EquCab3.0:2:1:121350024:1_REF_29240	3.8	41 +/- 3%	-	22	22	0	0	no	-	hsa-miR-4750-5p	-	-	cucgggcgccagcagcugcggcc	acgcagcagcuccgccgacau	cucgggcgccagcagcugcggccggugcgcgcucuccagcuccuucugacgcagcagcuccgccgacau	2_dna:primary_assembly_primary_assembly:EquCab3.0:2:1:121350024:1_REF:48924950..48925019:+
2_dna:primary_assembly_primary_assembly:EquCab3.0:2:1:121350024:1_REF_29217	3.9	41 +/- 3%	-	18	18	0	0	no	-	hsa-miR-4757-5p	-	-	aggccucucuggacaccaccugu	agacaaagugcagggaccugg	agacaaagugcagggaccuggggccagggugaugggggcaccugggcggaggccucucuggacaccaccugu	2_dna:primary_assembly_primary_assembly:EquCab3.0:2:1:121350024:1_REF:48643737..48643809:+
2_dna:primary_assembly_primary_assembly:EquCab3.0:2:1:121350024:1_REF_29216	2.6	36 +/- 2%	-	9	9	0	0	no	-	hsa-miR-6748-5p	-	-	ugugggugcacauguggggcc	ccucccaugccccccacugc	ugugggugcacauguggggcccugccacugcugcugagcgccgggccucccaugccccccacugc	2_dna:primary_assembly_primary_assembly:EquCab3.0:2:1:121350024:1_REF:48597903..48597968:+
2_dna:primary_assembly_primary_assembly:EquCab3.0:2:1:121350024:1_REF_29196	19.7	87 +/- 2%	-	40	17	0	23	no	-	-	-	-	agaggucagccugaucaggagu	accugagcaguugacccucug	accugagcaguugacccucuggugccucuggaggccagaggucagccugaucaggagu	2_dna:primary_assembly_primary_assembly:EquCab3.0:2:1:121350024:1_REF:48361047..48361105:+
2_dna:primary_assembly_primary_assembly:EquCab3.0:2:1:121350024:1_REF_29158	3.9	41 +/- 3%	-	47	47	0	0	no	-	hsa-miR-6734-3p	-	-	cccuucccugcuggcccg	cacgggcagggcguggcggu	cccuucccugcuggcccggcgcugcugugcuccugaggcugcggggcgugccccacgggcagggcguggcggu	2_dna:primary_assembly_primary_assembly:EquCab3.0:2:1:121350024:1_REF:46699420..46699493:+
2_dna:primary_assembly_primary_assembly:EquCab3.0:2:1:121350024:1_REF_29157	3.2	41 +/- 3%	-	48	47	0	1	no	-	hsa-miR-6734-3p	-	-	cccuucccugcuggcccg	uggggcaggugguucugg	uggggcaggugguucuggaacgucccuaccccuucccugcuggcccg	2_dna:primary_assembly_primary_assembly:EquCab3.0:2:1:121350024:1_REF:46699391..46699438:+
2_dna:primary_assembly_primary_assembly:EquCab3.0:2:1:121350024:1_REF_29098	2.4	36 +/- 2%	-	34	34	0	0	no	-	mmu-miR-5098	-	-	uuuacaugaugagaacugaga	ucccauuuacauggagauu	uuuacaugaugagaacugagacgugggccauccaugccacaggcgcaaaagcucccauuuacauggagauu	2_dna:primary_assembly_primary_assembly:EquCab3.0:2:1:121350024:1_REF:40567539..40567610:+
2_dna:primary_assembly_primary_assembly:EquCab3.0:2:1:121350024:1_REF_29072	3.7	41 +/- 3%	-	75	75	0	0	no	-	hsa-miR-4688	-	-	gaggggcagagagcgagca	cuaucucuggcucggcu	cuaucucuggcucggcuucagaggggcagagagcgagca	2_dna:primary_assembly_primary_assembly:EquCab3.0:2:1:121350024:1_REF:39213656..39213695:+
2_dna:primary_assembly_primary_assembly:EquCab3.0:2:1:121350024:1_REF_29071	3.8	41 +/- 3%	-	75	75	0	0	no	-	hsa-miR-4688	-	-	gaggggcagagagcgagca	cuaucucuggcucggcu	cuaucucuggcucggcuucagaggggcagagagcgagca	2_dna:primary_assembly_primary_assembly:EquCab3.0:2:1:121350024:1_REF:39213656..39213695:+
2_dna:primary_assembly_primary_assembly:EquCab3.0:2:1:121350024:1_REF_29060	13.1	87 +/- 2%	-	26	10	0	16	no	-	-	-	-	uccaggucugugugaccccagagc	ccuggggucacacagcgaggaca	ccuggggucacacagcgaggacauggagaggcagguuuuggguccaggucugugugaccccagagc	2_dna:primary_assembly_primary_assembly:EquCab3.0:2:1:121350024:1_REF:37182057..37182123:+
2_dna:primary_assembly_primary_assembly:EquCab3.0:2:1:121350024:1_REF_29059	3.1	41 +/- 3%	-	16	16	0	0	no	-	hsa-miR-7155-5p	-	-	ccuggggucacacagcgaggaca	ucaacccugggagcucagaga	ucaacccugggagcucagagacaggaagaggcugcccuggggucacacagcgaggaca	2_dna:primary_assembly_primary_assembly:EquCab3.0:2:1:121350024:1_REF:37182022..37182080:+
2_dna:primary_assembly_primary_assembly:EquCab3.0:2:1:121350024:1_REF_29021	2.3	36 +/- 2%	-	9	9	0	0	no	-	hsa-miR-3714	-	-	gaaggcagcggcgggcug	gcuuugcugccucacagccc	gcuuugcugccucacagcccaaggugacuugaggaaggcagcggcgggcug	2_dna:primary_assembly_primary_assembly:EquCab3.0:2:1:121350024:1_REF:34254465..34254516:+
2_dna:primary_assembly_primary_assembly:EquCab3.0:2:1:121350024:1_REF_28849	14.9	87 +/- 2%	-	30	28	0	2	no	-	-	-	-	cugagcuguguggccuuuggca	ccaagggccaaggcucaagccuc	ccaagggccaaggcucaagccucguccuucccucggggcugagcuguguggccuuuggca	2_dna:primary_assembly_primary_assembly:EquCab3.0:2:1:121350024:1_REF:25758867..25758927:+
2_dna:primary_assembly_primary_assembly:EquCab3.0:2:1:121350024:1_REF_28733	3	41 +/- 3%	-	39	39	0	0	no	-	hsa-miR-4308	-	-	acccuggaugucucugacaga	gcccagagauguccagugccu	gcccagagauguccagugccuugcuugagacccuggaugucucugacaga	2_dna:primary_assembly_primary_assembly:EquCab3.0:2:1:121350024:1_REF:21074010..21074060:+
2_dna:primary_assembly_primary_assembly:EquCab3.0:2:1:121350024:1_REF_28723	205.2	87 +/- 2%	-	403	289	0	114	no	-	-	-	-	gccuuuuccucuccagucuug	aagaguggagguggaaagauc	aagaguggagguggaaagaucaguuagucggagugcuggccuuuuccucuccagucuug	2_dna:primary_assembly_primary_assembly:EquCab3.0:2:1:121350024:1_REF:20009745..20009804:+
2_dna:primary_assembly_primary_assembly:EquCab3.0:2:1:121350024:1_REF_28710	3	41 +/- 3%	-	99	99	0	0	no	-	hsa-miR-3176	-	-	acuggccuuggagucagaagc	cucugcacuuacugacagcgc	acuggccuuggagucagaagcuaaggugcaggcccuggcucugcacuuacugacagcgc	2_dna:primary_assembly_primary_assembly:EquCab3.0:2:1:121350024:1_REF:19739080..19739139:+
2_dna:primary_assembly_primary_assembly:EquCab3.0:2:1:121350024:1_REF_28671	2.9	36 +/- 2%	-	47	47	0	0	no	-	hsa-miR-4638-5p	-	-	ccucggcuggacacugcc	ccgggcuagccgcagggu	ccgggcuagccgcaggguuugccaaugaggcccacaccucggcuggacacugcc	2_dna:primary_assembly_primary_assembly:EquCab3.0:2:1:121350024:1_REF:17450293..17450347:+
19_dna:primary_assembly_primary_assembly:EquCab3.0:19:1:62681739:1_REF_15520	1.8	34 +/- 2%	-	14	14	0	0	no	-	mmu-miR-7655-5p	-	-	aggcccacagauaggacug	gucauggaggguccucg	gucauggaggguccucgaccugggguccauggacacagucccccucacagaggcccacagauaggacug	19_dna:primary_assembly_primary_assembly:EquCab3.0:19:1:62681739:1_REF:51491302..51491371:-
19_dna:primary_assembly_primary_assembly:EquCab3.0:19:1:62681739:1_REF_15389	4	65 +/- 3%	-	57	57	0	0	no	-	hsa-miR-6849-3p	-	-	cccagccuccaggaccug	ggcccugggccgggug	cccagccuccaggaccuggcugcacaggcuugggugugcccaggcccugggccgggug	19_dna:primary_assembly_primary_assembly:EquCab3.0:19:1:62681739:1_REF:35272683..35272741:-
19_dna:primary_assembly_primary_assembly:EquCab3.0:19:1:62681739:1_REF_15264	2.6	36 +/- 2%	-	14	14	0	0	no	-	hsa-miR-766-3p	-	-	ccuccagcugggaccucuccuga	cggaggguaccuugcugagua	cggaggguaccuugcugaguacagaaccuuguaccuccagcugggaccucuccuga	19_dna:primary_assembly_primary_assembly:EquCab3.0:19:1:62681739:1_REF:14992791..14992847:-
19_dna:primary_assembly_primary_assembly:EquCab3.0:19:1:62681739:1_REF_15164	4	65 +/- 3%	-	25	25	0	0	no	-	mmu-miR-7012-5p	-	-	gaggagagcgcggcggcg	acgucgguucccgggc	gaggagagcgcggcggcggcacgucgguucccgggc	19_dna:primary_assembly_primary_assembly:EquCab3.0:19:1:62681739:1_REF:955929..955965:-
19_dna:primary_assembly_primary_assembly:EquCab3.0:19:1:62681739:1_REF_15146	3.4	41 +/- 3%	-	26	26	0	0	no	-	mmu-miR-7053-3p	-	-	auccugugccggucugag	uagucaaggggcaggagca	uagucaaggggcaggagcagcaggccaccagcagcauccugugccggucugag	19_dna:primary_assembly_primary_assembly:EquCab3.0:19:1:62681739:1_REF:3089..3142:-
19_dna:primary_assembly_primary_assembly:EquCab3.0:19:1:62681739:1_REF_14936	3.7	41 +/- 3%	-	15	15	0	0	no	-	hsa-miR-1909-3p	-	-	cgcaggggugggagcuguugccg	gcaaaaguucuccccccuccccc	cgcaggggugggagcuguugccgaagcugccacagcaaaaguucuccccccuccccc	19_dna:primary_assembly_primary_assembly:EquCab3.0:19:1:62681739:1_REF:36922021..36922078:+
19_dna:primary_assembly_primary_assembly:EquCab3.0:19:1:62681739:1_REF_14895	2.8	36 +/- 2%	-	858	858	0	0	no	-	hsa-miR-1265	-	-	aaggaugugagccuggcgag	cgcgccggccuauauuuaccc	cgcgccggccuauauuuacccgagaucuccucagaccguaaggaugugagccuggcgag	19_dna:primary_assembly_primary_assembly:EquCab3.0:19:1:62681739:1_REF:33982585..33982644:+
19_dna:primary_assembly_primary_assembly:EquCab3.0:19:1:62681739:1_REF_14800	3.7	41 +/- 3%	-	52	49	0	3	no	-	hsa-miR-1224-5p	-	-	gugaggacucgggagguggag	ccccaccuccucucuccucagg	gugaggacucgggagguggaggguggcacugccagggccagggcgccgucucagcucgcuucuccccccaccuccucucuccucagg	19_dna:primary_assembly_primary_assembly:EquCab3.0:19:1:62681739:1_REF:24934885..24934972:+
18_dna:primary_assembly_primary_assembly:EquCab3.0:18:1:82641348:1_REF_14291	2.4	36 +/- 2%	-	21	21	0	0	no	-	hsa-miR-3934-5p	-	-	ucagguguggucuuuguaggcu	ccuccauuuccacacuuggga	ucagguguggucuuuguaggcuguuuuacuuccuugagccuccauuuccacacuuggga	18_dna:primary_assembly_primary_assembly:EquCab3.0:18:1:82641348:1_REF:50427620..50427679:-
18_dna:primary_assembly_primary_assembly:EquCab3.0:18:1:82641348:1_REF_14288	13.8	87 +/- 2%	-	28	24	0	4	no	-	-	-	-	uggcuggugcagcugcggggc	uccgcaguugcacuaggcac	uccgcaguugcacuaggcacauuucacaugccaguuguggcuggugcagcugcggggc	18_dna:primary_assembly_primary_assembly:EquCab3.0:18:1:82641348:1_REF:48055647..48055705:-
18_dna:primary_assembly_primary_assembly:EquCab3.0:18:1:82641348:1_REF_14249	137.2	87 +/- 2%	-	277	276	0	1	no	-	-	-	-	augauauuucuccucugauu	agagacauggagaaaccu	augauauuucuccucugauuuagggcuggaagagacauggagaaaccu	18_dna:primary_assembly_primary_assembly:EquCab3.0:18:1:82641348:1_REF:40631834..40631882:-
18_dna:primary_assembly_primary_assembly:EquCab3.0:18:1:82641348:1_REF_14233	2.8	36 +/- 2%	-	15	15	0	0	no	-	mmu-miR-9769-5p	-	-	cggcacagaucuuggggc	uuguaagugucugugugggg	cggcacagaucuuggggccuuuaggacauguuuagguaacagcacauuaucaugucaggaggacuuguaagugucugugugggg	18_dna:primary_assembly_primary_assembly:EquCab3.0:18:1:82641348:1_REF:38473861..38473945:-
18_dna:primary_assembly_primary_assembly:EquCab3.0:18:1:82641348:1_REF_13963	3.3	41 +/- 3%	-	235	234	1	0	no	-	hsa-miR-6825-5p	-	-	cggggaggcggggcggacg	cacggcucggagaagccccggg	cacggcucggagaagccccgggggcggcaggcggcggcuggggguccggccaccuggaagggcaugagcggggaggcggggcggacg	18_dna:primary_assembly_primary_assembly:EquCab3.0:18:1:82641348:1_REF:81760821..81760908:+
18_dna:primary_assembly_primary_assembly:EquCab3.0:18:1:82641348:1_REF_13575	3.9	41 +/- 3%	-	26	26	0	0	no	-	hsa-miR-885-3p	-	-	cggcagcggcggcaccgg	gggccaggcccgcucccgcg	gggccaggcccgcucccgcguccuccgcuuaccuucccgcgaggcggcagcggcggcaccgg	18_dna:primary_assembly_primary_assembly:EquCab3.0:18:1:82641348:1_REF:53861590..53861652:+
18_dna:primary_assembly_primary_assembly:EquCab3.0:18:1:82641348:1_REF_13559	1.1	34 +/- 2%	-	71	71	0	0	no	-	hsa-miR-5571-3p	-	-	cuccuaggacauuucucacu	ugaggcuguccccuggaagu	ugaggcuguccccuggaagucauucgccaccuccuaggacauuucucacu	18_dna:primary_assembly_primary_assembly:EquCab3.0:18:1:82641348:1_REF:51625868..51625918:+
18_dna:primary_assembly_primary_assembly:EquCab3.0:18:1:82641348:1_REF_13501	3.8	41 +/- 3%	-	11	9	0	2	no	-	hsa-miR-6752-3p	-	-	ucccugccgggcucgggacc	gcagccccgccggccggc	gcagccccgccggccggccgacccccgcgcgcucccugccgggcucgggacc	18_dna:primary_assembly_primary_assembly:EquCab3.0:18:1:82641348:1_REF:41100795..41100847:+
18_dna:primary_assembly_primary_assembly:EquCab3.0:18:1:82641348:1_REF_13420	2.1	36 +/- 2%	-	184	184	0	0	no	-	hsa-miR-2115-3p	-	-	uaucagaaucuccagggguga	uuuucugagagauucgaugaugca	uaucagaaucuccaggggugaagcuuuucugagagauucgaugaugca	18_dna:primary_assembly_primary_assembly:EquCab3.0:18:1:82641348:1_REF:20153842..20153890:+
18_dna:primary_assembly_primary_assembly:EquCab3.0:18:1:82641348:1_REF_13368	1	34 +/- 2%	-	66	66	0	0	no	-	hsa-miR-5009-5p	-	-	cuggacuuggagucagaa	cugauuaguccggag	cuggacuuggagucagaaaucuacaguugagaaacugcuuugcaacugauuaguccggag	18_dna:primary_assembly_primary_assembly:EquCab3.0:18:1:82641348:1_REF:17582309..17582369:+
18_dna:primary_assembly_primary_assembly:EquCab3.0:18:1:82641348:1_REF_13347	245.2	87 +/- 2%	-	477	473	0	4	no	-	mmu-miR-466f-3p	-	-	uauacacacacacggacaucu	ugugucuguggguguguauau	ugugucuguggguguguauauguaugugugugucuguccguauacacacacacggacaucu	18_dna:primary_assembly_primary_assembly:EquCab3.0:18:1:82641348:1_REF:12990350..12990411:+
18_dna:primary_assembly_primary_assembly:EquCab3.0:18:1:82641348:1_REF_13323	3.8	41 +/- 3%	-	508	508	0	0	no	-	hsa-miR-214-5p	-	-	cgccugucugagcgucgag	gggcuuggucgggagggcguc	gggcuuggucgggagggcgucuccacccggcgggccgcagggcaggcgccugucugagcgucgag	18_dna:primary_assembly_primary_assembly:EquCab3.0:18:1:82641348:1_REF:9582747..9582812:+
17_dna:primary_assembly_primary_assembly:EquCab3.0:17:1:80722430:1_REF_13280	3.9	41 +/- 3%	-	20	20	0	0	no	-	hsa-miR-939-3p	-	-	gccugggcuggagacccc	gagcauauagucuaggcug	gagcauauagucuaggcugugcugccgagguagggccugggcuggagacccc	17_dna:primary_assembly_primary_assembly:EquCab3.0:17:1:80722430:1_REF:80534501..80534553:-
17_dna:primary_assembly_primary_assembly:EquCab3.0:17:1:80722430:1_REF_13279	3.5	41 +/- 3%	-	20	20	0	0	no	-	hsa-miR-939-3p	-	-	gccugggcuggagacccc	gugggcugguuugggcuu	gccugggcuggagaccccacgugagcugugggugggcugguuugggcuu	17_dna:primary_assembly_primary_assembly:EquCab3.0:17:1:80722430:1_REF:80534470..80534519:-
17_dna:primary_assembly_primary_assembly:EquCab3.0:17:1:80722430:1_REF_13272	3.6	41 +/- 3%	-	128	128	0	0	no	-	hsa-miR-4294	-	-	gggagucuccucauccucggugg	cccgagguugggcgucuccugg	cccgagguugggcgucuccugguccucaguggugauggauguggucccccgagauugggagucuccucauccucggugg	17_dna:primary_assembly_primary_assembly:EquCab3.0:17:1:80722430:1_REF:80326554..80326633:-
17_dna:primary_assembly_primary_assembly:EquCab3.0:17:1:80722430:1_REF_13223	13.1	87 +/- 2%	-	32	28	0	4	no	-	-	-	-	accaaaaucgaaggaacaaga	uuggagcuucgauuucauggag	accaaaaucgaaggaacaagauuagcuguuacagccuuggagcuucgauuucauggag	17_dna:primary_assembly_primary_assembly:EquCab3.0:17:1:80722430:1_REF:75851151..75851209:-
17_dna:primary_assembly_primary_assembly:EquCab3.0:17:1:80722430:1_REF_12887	4	65 +/- 3%	-	14	14	0	0	no	-	hsa-miR-6840-5p	-	-	acccccggccugggcaug	cgccgcaggcccgggugc	acccccggccugggcaugaagaacgccgcaggcccgggugc	17_dna:primary_assembly_primary_assembly:EquCab3.0:17:1:80722430:1_REF:7700576..7700617:-
17_dna:primary_assembly_primary_assembly:EquCab3.0:17:1:80722430:1_REF_12761	1.6	34 +/- 2%	-	11	11	0	0	no	-	hsa-miR-147b-5p	-	-	aggaaacagcagacuuug	gagugagcacuccuga	gagugagcacuccugaggaagcagggaggagaaaaggaaacuguuuccuaccaaguuguuaaaggaaacagcagacuuug	17_dna:primary_assembly_primary_assembly:EquCab3.0:17:1:80722430:1_REF:70473269..70473349:+
17_dna:primary_assembly_primary_assembly:EquCab3.0:17:1:80722430:1_REF_12648	1.1	34 +/- 2%	-	44	39	5	0	no	-	mmu-miR-9769-5p	-	-	gggcacaggguaggauuc	gucacuugucuguguuuau	gggcacaggguaggauuccguuuggggaugugcagagaaccuaccaggaagucacuugucuguguuuau	17_dna:primary_assembly_primary_assembly:EquCab3.0:17:1:80722430:1_REF:35448258..35448327:+
17_dna:primary_assembly_primary_assembly:EquCab3.0:17:1:80722430:1_REF_12598	1.8	34 +/- 2%	-	12	12	0	0	no	-	hsa-miR-4533	-	-	aggaaggagggcugggga	uuuacucaaaagucuucu	aggaaggagggcuggggagggugaagcccuuacucucuuuacucaaaagucuucu	17_dna:primary_assembly_primary_assembly:EquCab3.0:17:1:80722430:1_REF:25622973..25623028:+
17_dna:primary_assembly_primary_assembly:EquCab3.0:17:1:80722430:1_REF_12478	212.2	87 +/- 2%	-	413	410	0	3	no	-	hsa-miR-4778-5p	-	-	uauucugugugcaucuguuuugu	cgaacgauacacacagauucug	uauucugugugcaucuguuuugugguuuauaucuauagacacgaacgauacacacagauucug	17_dna:primary_assembly_primary_assembly:EquCab3.0:17:1:80722430:1_REF:10492817..10492880:+
16_dna:primary_assembly_primary_assembly:EquCab3.0:16:1:88962352:1_REF_12319	1	34 +/- 2%	-	26	26	0	0	no	-	-	-	-	cacgcggcugcagacgccaccggc	ccgcggcgcugcagccgcgccgc	cacgcggcugcagacgccaccggcgcggcccuccccgcggcgcugcagccgcgccgc	16_dna:primary_assembly_primary_assembly:EquCab3.0:16:1:88962352:1_REF:76772768..76772825:-
16_dna:primary_assembly_primary_assembly:EquCab3.0:16:1:88962352:1_REF_12082	1.1	34 +/- 2%	-	64	63	0	1	no	-	-	-	-	cgaccguggcacgggcuccgccc	ggggggccccugucucggc	ggggggccccugucucggccucccgcccugucgcgacaggccggcgcgaggcgaccguggcacgggcuccgccc	16_dna:primary_assembly_primary_assembly:EquCab3.0:16:1:88962352:1_REF:45115069..45115143:-
16_dna:primary_assembly_primary_assembly:EquCab3.0:16:1:88962352:1_REF_12063	2.3	36 +/- 2%	-	42	42	0	0	no	-	hsa-miR-4756-3p	-	-	gcagagauccagggacca	gucagaccugggagacuugcug	gcagagauccagggaccaucuuagagccugucugcuaccacuugcauucacaguaagguuggucagaccugggagacuugcug	16_dna:primary_assembly_primary_assembly:EquCab3.0:16:1:88962352:1_REF:44163430..44163513:-
16_dna:primary_assembly_primary_assembly:EquCab3.0:16:1:88962352:1_REF_12051	3.4	41 +/- 3%	-	24	24	0	0	no	-	hsa-miR-194-3p	-	-	acaguggguccuggagcagcca	gcagcccauguacccaccccag	acaguggguccuggagcagccaccaccauugccgcugggcagcccauguacccaccccag	16_dna:primary_assembly_primary_assembly:EquCab3.0:16:1:88962352:1_REF:42598933..42598993:-
16_dna:primary_assembly_primary_assembly:EquCab3.0:16:1:88962352:1_REF_11937	15.6	87 +/- 2%	-	24	23	0	1	no	-	hsa-miR-939-5p	-	-	aggggagcagugucuggccagu	ugaccaggcuuucugcugccagg	aggggagcagugucuggccaguggauuaggccaacugaccaggcuuucugcugccagg	16_dna:primary_assembly_primary_assembly:EquCab3.0:16:1:88962352:1_REF:36148487..36148545:-
16_dna:primary_assembly_primary_assembly:EquCab3.0:16:1:88962352:1_REF_11918	4	65 +/- 3%	-	12	10	0	2	no	-	hsa-miR-128-1-5p	-	-	cggggccgcucggcgccu	gggaggcggggcagggag	gggaggcggggcagggagggcgagggggcgggauuucccgcggggccgcucggcgccu	16_dna:primary_assembly_primary_assembly:EquCab3.0:16:1:88962352:1_REF:32578778..32578836:-
16_dna:primary_assembly_primary_assembly:EquCab3.0:16:1:88962352:1_REF_11888	3.4	41 +/- 3%	-	131	131	0	0	no	-	hsa-miR-3199	-	-	ugggacugagacacggcc	cucugcgccgucccacg	cucugcgccgucccacggaucacacagauugggacugagacacggcc	16_dna:primary_assembly_primary_assembly:EquCab3.0:16:1:88962352:1_REF:28097082..28097129:-
16_dna:primary_assembly_primary_assembly:EquCab3.0:16:1:88962352:1_REF_11768	3.3	41 +/- 3%	-	24	24	0	0	no	-	mmu-miR-7060-3p	-	-	gcuacucugauggggcucaga	ugcugccccucaacacagugucca	ugcugccccucaacacaguguccaucuuguggucugagauggcuacucugauggggcucaga	16_dna:primary_assembly_primary_assembly:EquCab3.0:16:1:88962352:1_REF:8192706..8192768:-
16_dna:primary_assembly_primary_assembly:EquCab3.0:16:1:88962352:1_REF_11578	52.6	87 +/- 2%	-	107	87	0	20	no	-	-	-	-	ugaaauacaaaggacaaagu	cuuugucugauguauuucuga	ugaaauacaaaggacaaaguggaaaauaaaauucauacacuuugucugauguauuucuga	16_dna:primary_assembly_primary_assembly:EquCab3.0:16:1:88962352:1_REF:84135281..84135341:+
16_dna:primary_assembly_primary_assembly:EquCab3.0:16:1:88962352:1_REF_11535	71.2	87 +/- 2%	-	133	128	0	5	no	-	hsa-miR-3648	-	-	cgccgcggcguuuggcug	gccgagcgcccggggcug	gccgagcgcccggggcugcuuuucccggcgccgcggcguuuggcug	16_dna:primary_assembly_primary_assembly:EquCab3.0:16:1:88962352:1_REF:77983360..77983406:+
16_dna:primary_assembly_primary_assembly:EquCab3.0:16:1:88962352:1_REF_11468	3	41 +/- 3%	-	30	30	0	0	no	-	hsa-miR-378a-3p	-	-	acuggacuaggagucagaagc	uucucaucccaguucugc	acuggacuaggagucagaagcagccuucucaucccaguucugc	16_dna:primary_assembly_primary_assembly:EquCab3.0:16:1:88962352:1_REF:70638219..70638262:+
16_dna:primary_assembly_primary_assembly:EquCab3.0:16:1:88962352:1_REF_11349	17.8	87 +/- 2%	-	40	39	0	1	no	-	-	-	-	ugucuugguuggauaaugaau	aucauuauccaacuaagaaa	aucauuauccaacuaagaaacauucucuuucccaugugucuugguuggauaaugaau	16_dna:primary_assembly_primary_assembly:EquCab3.0:16:1:88962352:1_REF:54967286..54967343:+
16_dna:primary_assembly_primary_assembly:EquCab3.0:16:1:88962352:1_REF_11342	3.2	41 +/- 3%	-	5993	5993	0	0	no	-	hsa-miR-378a-3p	-	-	acuggacuuggagucaggaggu	aaguuacuuaagucucugagc	acuggacuuggagucaggagguuugaauuccuagcugugggauuugggcaaguuacuuaagucucugagc	16_dna:primary_assembly_primary_assembly:EquCab3.0:16:1:88962352:1_REF:53513048..53513118:+
16_dna:primary_assembly_primary_assembly:EquCab3.0:16:1:88962352:1_REF_11293	2.8	36 +/- 2%	-	10	6	1	3	no	-	hsa-miR-7109-3p	-	-	aaagccucacagcaggagacugc	ucuccugacuguagagcucu	ucuccugacuguagagcucugagaggugaagaaacuugcucaaagccucacagcaggagacugc	16_dna:primary_assembly_primary_assembly:EquCab3.0:16:1:88962352:1_REF:48785767..48785831:+
16_dna:primary_assembly_primary_assembly:EquCab3.0:16:1:88962352:1_REF_11105	21	87 +/- 2%	-	35	22	0	13	no	-	hsa-miR-4530	-	-	cccagcagcuucccuuucccuagg	uaggggucagggggcugagagc	uaggggucagggggcugagagcucagggugaccagacugagcccagcagcuucccuuucccuagg	16_dna:primary_assembly_primary_assembly:EquCab3.0:16:1:88962352:1_REF:38923155..38923220:+
16_dna:primary_assembly_primary_assembly:EquCab3.0:16:1:88962352:1_REF_11026	2.2	36 +/- 2%	-	20	20	0	0	no	-	hsa-miR-378a-3p	-	-	acuggacuuagagucagaac	caugacucugccaguaa	acuggacuuagagucagaacucaugacucugccaguaa	16_dna:primary_assembly_primary_assembly:EquCab3.0:16:1:88962352:1_REF:28046577..28046615:+
16_dna:primary_assembly_primary_assembly:EquCab3.0:16:1:88962352:1_REF_11025	1.3	34 +/- 2%	-	20	20	0	0	no	-	hsa-miR-378a-3p	-	-	acuggacuuagagucagaac	caugacucugccaguaa	acuggacuuagagucagaacucaugacucugccaguaa	16_dna:primary_assembly_primary_assembly:EquCab3.0:16:1:88962352:1_REF:28046577..28046615:+
16_dna:primary_assembly_primary_assembly:EquCab3.0:16:1:88962352:1_REF_10837	3.8	41 +/- 3%	-	15	15	0	0	no	-	hsa-miR-6829-5p	-	-	agggcugccucugggggc	cuugcucaggcucaccugu	cuugcucaggcucaccuguccccacccagggcugccucugggggc	16_dna:primary_assembly_primary_assembly:EquCab3.0:16:1:88962352:1_REF:4052097..4052142:+
16_dna:primary_assembly_primary_assembly:EquCab3.0:16:1:88962352:1_REF_10814	4.3	65 +/- 3%	-	18	10	7	1	no	-	hsa-miR-6770-3p	-	-	auggcggccgcacuuuggcc	aaacucggcugccaccgccg	auggcggccgcacuuuggccugcuuugcugcugcgucaggcgggaaacucggcugccaccgccg	16_dna:primary_assembly_primary_assembly:EquCab3.0:16:1:88962352:1_REF:2982313..2982377:+
16_dna:primary_assembly_primary_assembly:EquCab3.0:16:1:88962352:1_REF_10787	1.9	34 +/- 2%	-	24	24	0	0	no	-	hsa-miR-185-3p	-	-	uggggcugggcgguggga	cagcacgcacugaugcuuucuc	cagcacgcacugaugcuuucucucucuggggcugggcgguggga	16_dna:primary_assembly_primary_assembly:EquCab3.0:16:1:88962352:1_REF:2436359..2436403:+
16_dna:primary_assembly_primary_assembly:EquCab3.0:16:1:88962352:1_REF_10759	2.8	36 +/- 2%	-	18	15	3	0	no	-	hsa-miR-4736	-	-	aggcaggucaacagggug	caggcuagcuuca	caggcuagcuucagcaagugccguggugcaauggcaguggaugcaggcaggucaacagggug	16_dna:primary_assembly_primary_assembly:EquCab3.0:16:1:88962352:1_REF:991787..991849:+
15_dna:primary_assembly_primary_assembly:EquCab3.0:15:1:92851403:1_REF_9958	4.1	65 +/- 3%	-	97	97	0	0	no	-	hsa-miR-6850-3p	-	-	gccggccgccgggcgcga	gggcuuuaaggcggccagccg	gccggccgccgggcgcgaccuccuggcccucauggcgccgcggucaccccggggccgggaccccgggcuuuaaggcggccagccg	15_dna:primary_assembly_primary_assembly:EquCab3.0:15:1:92851403:1_REF:83926610..83926695:+
15_dna:primary_assembly_primary_assembly:EquCab3.0:15:1:92851403:1_REF_9889	83.8	87 +/- 2%	-	158	149	0	9	no	-	hsa-miR-515-3p	-	-	aagugccuucuuaaauugugugu	cacaauuuaaggaggcccucg	cacaauuuaaggaggcccucgccugacccugagagcaagugccuucuuaaauugugugu	15_dna:primary_assembly_primary_assembly:EquCab3.0:15:1:92851403:1_REF:70167604..70167663:+
15_dna:primary_assembly_primary_assembly:EquCab3.0:15:1:92851403:1_REF_9871	3.4	41 +/- 3%	-	319	312	0	7	no	-	mmu-miR-1188-3p	-	-	gccgaggcgguuggaaggc	uucgggcauucagguggg	uucgggcauucaggugggcgacccgccgaggcgguuggaaggc	15_dna:primary_assembly_primary_assembly:EquCab3.0:15:1:92851403:1_REF:69490029..69490072:+
15_dna:primary_assembly_primary_assembly:EquCab3.0:15:1:92851403:1_REF_9859	3.4	41 +/- 3%	-	248	248	0	0	no	-	hsa-miR-423-3p	-	-	ggcucggucugaggccca	ggaaaugggaccuugcagg	ggaaaugggaccuugcagggaggucucagcagaaagccagagccaccuccaggcucggucugaggccca	15_dna:primary_assembly_primary_assembly:EquCab3.0:15:1:92851403:1_REF:68860867..68860936:+
15_dna:primary_assembly_primary_assembly:EquCab3.0:15:1:92851403:1_REF_9768	1	34 +/- 2%	-	9	9	0	0	no	-	hsa-miR-4779	-	-	aaggagggugaaggacagc	ugugcuuuacuguuggugu	aaggagggugaaggacagcggggauuugggucagcgugugcuuuacuguuggugu	15_dna:primary_assembly_primary_assembly:EquCab3.0:15:1:92851403:1_REF:57323298..57323353:+
15_dna:primary_assembly_primary_assembly:EquCab3.0:15:1:92851403:1_REF_9663	3.2	41 +/- 3%	-	38	38	0	0	no	-	hsa-miR-1203	-	-	cccggagcguuacugugacaga	uguuaggugugugcugggug	uguuaggugugugcuggguguuggugguuaaugucugaagccaucagagguugaaagucccggagcguuacugugacaga	15_dna:primary_assembly_primary_assembly:EquCab3.0:15:1:92851403:1_REF:46648259..46648339:+
15_dna:primary_assembly_primary_assembly:EquCab3.0:15:1:92851403:1_REF_9506	3.2	41 +/- 3%	-	15	15	0	0	no	-	mmu-miR-6944-5p	-	-	gugagagcucagugucug	gggccugggcucauuaga	gugagagcucagugucugcuggaaggauggauccuguuaaccaguguguguccugauauaggcagggccugggcucauuaga	15_dna:primary_assembly_primary_assembly:EquCab3.0:15:1:92851403:1_REF:32599200..32599282:+
15_dna:primary_assembly_primary_assembly:EquCab3.0:15:1:92851403:1_REF_9463	7.7	85 +/- 2%	-	28	25	1	2	no	-	-	-	-	acucaggcuacucuuucccaga	cugcaaagccaccgcuagccucgguc	cugcaaagccaccgcuagccucggucccguuuuccagugucccuuggcccucaagacucaggcuacucuuucccaga	15_dna:primary_assembly_primary_assembly:EquCab3.0:15:1:92851403:1_REF:30194422..30194499:+
15_dna:primary_assembly_primary_assembly:EquCab3.0:15:1:92851403:1_REF_9442	96.5	87 +/- 2%	-	184	144	0	40	no	-	hsa-miR-3175	-	-	aggggagaagguaagcagagaa	ccucucuucccuucuccccagc	aggggagaagguaagcagagaaacagacuucccuuuccucucuucccuucuccccagc	15_dna:primary_assembly_primary_assembly:EquCab3.0:15:1:92851403:1_REF:29532058..29532116:+
15_dna:primary_assembly_primary_assembly:EquCab3.0:15:1:92851403:1_REF_9368	3.6	41 +/- 3%	-	37	37	0	0	no	-	hsa-miR-939-3p	-	-	uccugggcugcaggggaugccg	gcuccggcaguaccuccugggcagg	uccugggcugcaggggaugccgcugauggggcuccggcaguaccuccugggcagg	15_dna:primary_assembly_primary_assembly:EquCab3.0:15:1:92851403:1_REF:16753253..16753308:+
15_dna:primary_assembly_primary_assembly:EquCab3.0:15:1:92851403:1_REF_9346	1.7	34 +/- 2%	-	9	9	0	0	no	-	hsa-miR-6758-5p	-	-	gagagaggcucugagagg	ucuaagaagcuuccucgu	gagagaggcucugagaggaguagggaccaagcuagggucuaagaagcuuccucgu	15_dna:primary_assembly_primary_assembly:EquCab3.0:15:1:92851403:1_REF:15037884..15037939:+
15_dna:primary_assembly_primary_assembly:EquCab3.0:15:1:92851403:1_REF_9246	2.5	36 +/- 2%	-	11	11	0	0	no	-	hsa-miR-4768-3p	-	-	gcaggagagcagaacccu	gguucuccacuauucccagcac	gcaggagagcagaacccugugugucggguucuccacuauucccagcac	15_dna:primary_assembly_primary_assembly:EquCab3.0:15:1:92851403:1_REF:8928531..8928579:+
15_dna:primary_assembly_primary_assembly:EquCab3.0:15:1:92851403:1_REF_9244	2.5	36 +/- 2%	-	11	11	0	0	no	-	hsa-miR-4768-3p	-	-	gcaggagagcagaacccu	gguucuccacuauucccagcac	gcaggagagcagaacccugugugucggguucuccacuauucccagcac	15_dna:primary_assembly_primary_assembly:EquCab3.0:15:1:92851403:1_REF:8878853..8878901:+
15_dna:primary_assembly_primary_assembly:EquCab3.0:15:1:92851403:1_REF_9209	3.3	41 +/- 3%	-	26	26	0	0	no	-	mmu-miR-7053-3p	-	-	auccugugccggucugag	uagucaaggggcaggagca	uagucaaggggcaggagcagcaggccaccagcagcauccugugccggucugag	15_dna:primary_assembly_primary_assembly:EquCab3.0:15:1:92851403:1_REF:3447380..3447433:+
15_dna:primary_assembly_primary_assembly:EquCab3.0:15:1:92851403:1_REF_10741	16.4	87 +/- 2%	-	34	32	0	2	no	-	-	-	-	ugccuugagucucuggac	cagacuuggaggcuccug	ugccuugagucucuggacgugaguacggccucgcgcgcgacggugcugccuuuggcuuucagguucagacuuggaggcuccug	15_dna:primary_assembly_primary_assembly:EquCab3.0:15:1:92851403:1_REF:87206967..87207050:-
15_dna:primary_assembly_primary_assembly:EquCab3.0:15:1:92851403:1_REF_10692	1	34 +/- 2%	-	32	32	0	0	no	-	hsa-miR-4254	-	-	gccuggagcugugaccgc	ugccucagcauccccuggucc	ugccucagcauccccugguccacugccuauacuggaacuauccagaccaauaugcaaggccuggagcugugaccgc	15_dna:primary_assembly_primary_assembly:EquCab3.0:15:1:92851403:1_REF:83704696..83704772:-
15_dna:primary_assembly_primary_assembly:EquCab3.0:15:1:92851403:1_REF_10648	3.3	41 +/- 3%	-	26572	26572	0	0	no	-	hsa-miR-339-5p	-	-	ucccuguccuccaggagcuc	gcuggacuagugggcuaggaaaaug	gcuggacuagugggcuaggaaaaugagccaggagccaucccuguccuccaggagcuc	15_dna:primary_assembly_primary_assembly:EquCab3.0:15:1:92851403:1_REF:73116102..73116159:-
15_dna:primary_assembly_primary_assembly:EquCab3.0:15:1:92851403:1_REF_10632	3.8	41 +/- 3%	-	333	333	0	0	no	-	hsa-miR-6852-5p	-	-	accuggggaucugaggag	gaucaggggcccgggcug	gaucaggggcccgggcuggggccuggacuccuggccaggcacucauugguaccuggggaucugaggag	15_dna:primary_assembly_primary_assembly:EquCab3.0:15:1:92851403:1_REF:71664013..71664081:-
15_dna:primary_assembly_primary_assembly:EquCab3.0:15:1:92851403:1_REF_10631	3.4	41 +/- 3%	-	333	333	0	0	no	-	hsa-miR-6852-5p	-	-	accuggggaucugaggag	ccugguccccuuucuugc	accuggggaucugaggaggcccuuccagccccaaggcugggaaugcuccugguccccuuucuugc	15_dna:primary_assembly_primary_assembly:EquCab3.0:15:1:92851403:1_REF:71663966..71664031:-
15_dna:primary_assembly_primary_assembly:EquCab3.0:15:1:92851403:1_REF_10612	4.4	65 +/- 3%	-	22	22	0	0	no	-	hsa-miR-1289	-	-	aggaguccugcucugugugccug	ggccacagugaggagccgcugc	ggccacagugaggagccgcugcgggagcuggagcggagacugcaggaguccugcucugugugccug	15_dna:primary_assembly_primary_assembly:EquCab3.0:15:1:92851403:1_REF:70150179..70150245:-
15_dna:primary_assembly_primary_assembly:EquCab3.0:15:1:92851403:1_REF_10610	29.5	87 +/- 2%	-	53	52	0	1	no	-	hsa-miR-645	-	-	ucuaggcucaugucucuccaga	uugaggaggcguugggucaguacu	uugaggaggcguugggucaguacuuuucaaaagucuaggcucaugucucuccaga	15_dna:primary_assembly_primary_assembly:EquCab3.0:15:1:92851403:1_REF:70009767..70009822:-
15_dna:primary_assembly_primary_assembly:EquCab3.0:15:1:92851403:1_REF_10449	3.1	41 +/- 3%	-	15	15	0	0	no	-	hsa-miR-6886-5p	-	-	uccgcagggaguagacug	gggcuacgaaugggggug	uccgcagggaguagacuguaugcagggcuacgaaugggggug	15_dna:primary_assembly_primary_assembly:EquCab3.0:15:1:92851403:1_REF:55349842..55349884:-
15_dna:primary_assembly_primary_assembly:EquCab3.0:15:1:92851403:1_REF_10265	2.1	36 +/- 2%	-	34	34	0	0	no	-	hsa-miR-5695	-	-	ucuccaagggaccugucacu	ugauagcaguucugguagaggca	ucuccaagggaccugucacuccucuaaauacuagcaagcugaggggaugauagcaguucugguagaggca	15_dna:primary_assembly_primary_assembly:EquCab3.0:15:1:92851403:1_REF:33345143..33345213:-
15_dna:primary_assembly_primary_assembly:EquCab3.0:15:1:92851403:1_REF_10136	97.4	87 +/- 2%	-	187	87	0	100	no	-	hsa-miR-4689	-	-	cugaggaggagacagagcaacu	uuguuccgcuuuccucuucaagg	cugaggaggagacagagcaacuggacugucaugagauggauuguuguuccgcuuuccucuucaagg	15_dna:primary_assembly_primary_assembly:EquCab3.0:15:1:92851403:1_REF:15443316..15443382:-
15_dna:primary_assembly_primary_assembly:EquCab3.0:15:1:92851403:1_REF_10132	93.8	87 +/- 2%	-	187	100	0	87	no	-	-	-	-	uuguuccgcuuuccucuucaagg	cugaggaggagacagagcaacu	cugaggaggagacagagcaacuggacugucaugagauggauuguuguuccgcuuuccucuucaagg	15_dna:primary_assembly_primary_assembly:EquCab3.0:15:1:92851403:1_REF:15260011..15260077:-
15_dna:primary_assembly_primary_assembly:EquCab3.0:15:1:92851403:1_REF_10083	2.8	36 +/- 2%	-	149	149	0	0	no	-	hsa-miR-3668	-	-	aauguagacacgagaggcccugu	agaaggcaccuuugucuacaguca	aauguagacacgagaggcccugugcauccuaauagaaggcaccuuugucuacaguca	15_dna:primary_assembly_primary_assembly:EquCab3.0:15:1:92851403:1_REF:11093322..11093379:-
15_dna:primary_assembly_primary_assembly:EquCab3.0:15:1:92851403:1_REF_10061	3.5	41 +/- 3%	-	32	30	0	2	no	-	hsa-miR-2110	-	-	uuggggaaaggcacauggaaa	ugaccauuugucuuucuccagc	uuggggaaaggcacauggaaagcaacuuauguagcugaccauuugucuuucuccagc	15_dna:primary_assembly_primary_assembly:EquCab3.0:15:1:92851403:1_REF:3394268..3394325:-
15_dna:primary_assembly_primary_assembly:EquCab3.0:15:1:92851403:1_REF_10037	28.4	87 +/- 2%	-	50	49	0	1	no	-	mmu-miR-132-5p	-	-	uaccgugguucagucaucaauu	uugaugaccgaaccaaggugaa	uugaugaccgaaccaaggugaauuguuaaagauuucuuuaccgugguucagucaucaauu	15_dna:primary_assembly_primary_assembly:EquCab3.0:15:1:92851403:1_REF:90069768..90069828:+
14_dna:primary_assembly_primary_assembly:EquCab3.0:14:1:94600235:1_REF_9168	3.7	41 +/- 3%	-	73	73	0	0	no	-	hsa-miR-374b-3p	-	-	uuuagcagacuugguuaucug	gauaaccaugccguuaaaau	gauaaccaugccguuaaaauuguuucuaaaaucaauuuuagcagacuugguuaucug	14_dna:primary_assembly_primary_assembly:EquCab3.0:14:1:94600235:1_REF:91888755..91888812:-
14_dna:primary_assembly_primary_assembly:EquCab3.0:14:1:94600235:1_REF_9164	2.6	36 +/- 2%	-	22	22	0	0	no	-	hsa-miR-3919	-	-	gcagagaagagcgagcug	gaucgcucaggcgacug	gaucgcucaggcgacugaaggaaaaagucuguuaaugggauucgcaguucuuacagcagagaagagcgagcug	14_dna:primary_assembly_primary_assembly:EquCab3.0:14:1:94600235:1_REF:91040439..91040512:-
14_dna:primary_assembly_primary_assembly:EquCab3.0:14:1:94600235:1_REF_9111	37.1	87 +/- 2%	-	74	64	0	10	no	-	-	-	-	cgcggguuuggaggcugcacggau	ccugcgcccccagacccgcaac	cgcggguuuggaggcugcacggauagggggaagguuguugcccugcgcccccagacccgcaac	14_dna:primary_assembly_primary_assembly:EquCab3.0:14:1:94600235:1_REF:84671155..84671218:-
14_dna:primary_assembly_primary_assembly:EquCab3.0:14:1:94600235:1_REF_8958	4.4	65 +/- 3%	-	52	52	0	0	no	-	hsa-miR-6770-3p	-	-	auggcggcggcggagccg	gugugcgccuccgcggccu	gugugcgccuccgcggccucggagcucgcagacgcucgggggaacauggcggcggcggagccg	14_dna:primary_assembly_primary_assembly:EquCab3.0:14:1:94600235:1_REF:45084271..45084334:-
14_dna:primary_assembly_primary_assembly:EquCab3.0:14:1:94600235:1_REF_8957	4.4	65 +/- 3%	-	53	52	1	0	no	-	hsa-miR-6770-3p	-	-	auggcggcggcggagccg	gcggcgccgucgggcacg	auggcggcggcggagccggcggucccggcgcuccccggcggcggcggcgggggcgcggcggcgccgucgggcacg	14_dna:primary_assembly_primary_assembly:EquCab3.0:14:1:94600235:1_REF:45084214..45084289:-
14_dna:primary_assembly_primary_assembly:EquCab3.0:14:1:94600235:1_REF_8931	973.4	87 +/- 2%	-	1905	1899	0	6	no	-	hsa-miR-631	-	-	ugaccugggacucggacagcugc	gcugcucgauccacugguccag	ugaccugggacucggacagcugcuugcacucguucagcugcucgauccacugguccag	14_dna:primary_assembly_primary_assembly:EquCab3.0:14:1:94600235:1_REF:40837586..40837644:-
14_dna:primary_assembly_primary_assembly:EquCab3.0:14:1:94600235:1_REF_8917	1.9	34 +/- 2%	-	9	9	0	0	no	-	hsa-miR-6165	-	-	aagcaggauguucuggguccu	uacccugaaccccugugugg	aagcaggauguucuggguccuugguccaguacccugaaccccugugugg	14_dna:primary_assembly_primary_assembly:EquCab3.0:14:1:94600235:1_REF:40582790..40582839:-
14_dna:primary_assembly_primary_assembly:EquCab3.0:14:1:94600235:1_REF_8908	270.7	87 +/- 2%	-	532	504	0	28	no	-	-	-	-	acgggguagaggaaaccagca	cugcuuucccuuaccccauga	cugcuuucccuuaccccaugaugcauggcagagcaguucacgggguagaggaaaccagca	14_dna:primary_assembly_primary_assembly:EquCab3.0:14:1:94600235:1_REF:40364527..40364587:-
14_dna:primary_assembly_primary_assembly:EquCab3.0:14:1:94600235:1_REF_8825	2.4	36 +/- 2%	-	23	23	0	0	no	-	hsa-miR-670-3p	-	-	auuccucaucuuucucaggacu	aacugggauuagauggggaauga	auuccucaucuuucucaggacucaucauauugcuuauagaugaacugggauuagauggggaauga	14_dna:primary_assembly_primary_assembly:EquCab3.0:14:1:94600235:1_REF:36435586..36435651:-
14_dna:primary_assembly_primary_assembly:EquCab3.0:14:1:94600235:1_REF_8823	11	87 +/- 2%	-	27	18	0	9	no	-	-	-	-	uaacuaaggacauugggccagu	cuggaccagcuuccuuagggggu	uaacuaaggacauugggccagucauuuuaucagccuggaccagcuuccuuagggggu	14_dna:primary_assembly_primary_assembly:EquCab3.0:14:1:94600235:1_REF:36430849..36430906:-
14_dna:primary_assembly_primary_assembly:EquCab3.0:14:1:94600235:1_REF_8796	2.2	36 +/- 2%	-	58	56	0	2	no	-	mmu-miR-511-5p	-	-	uugccuuucucuggucacaguu	ugaccuugggauggcagcucgu	ugaccuugggauggcagcucgugaaccuuacgcauuugccuuucucuggucacaguu	14_dna:primary_assembly_primary_assembly:EquCab3.0:14:1:94600235:1_REF:35542658..35542715:-
[truncated: 210 more rows]

## Sheet: SupFig4matureequinemicroRNA
tag id	miRDeep2 score	estimated probability that the miRNA is a true positive	rfam alert	total read count	mature read count	loop read count	star read count	significant randfold p-value	mature miRBase miRNA	example miRBase miRNA with the same seed	UCSC browser	NCBI blastn	consensus mature sequence	consensus star sequence	consensus precursor sequence	precursor coordinate
[truncated: 278 more rows]

[truncated: 2 more sheets: SupFig4NovelEHV2microRNA, SupFig4novelEHV5microRNA]
